# Supplementary material for: Genome-wide identification of WRKY gene family and expression analysis of key WRKY genes in response to Fusarium solani infection in Lycium barbarum
Source: Front Plant Sci. 2025 May 19;16:1543373. doi: 10.3389/fpls.2025.1543373 (PMC12127359; doi:10.3389/fpls.2025.1543373)
Supplement: Supplementary file 9 [file Table1.xlsx]

## Sheet: Sheet1
Table S1 Information on the WRKY gene family in Lycium barbarum
Gene ID	Gene Name	DNA Length (bp)	CDS Length (bp)	Protein Length (aa)	GRAVY	Aliphatic Index	Instability index	Stability	Mw (kDa)	Aromaticity	Isoelectric Point	Charge at pH 7	Subcellular Localization
XM_060345303.1	LbWRKY1	5237	801	266	-0.834	56.8	56.8	Unstable	29.91	0.09	6.15	-3.71	Nucleus
XM_060348267.1	LbWRKY2	1897	987	328	-0.723	67.74	45.19	Unstable	37.66	0.09	6.28	-2.12	Nucleus
XM_060348594.1	LbWRKY3	2533	1020	339	-0.789	59.29	56.79	Unstable	37.27	0.06	7.07	0.17	Nucleus
XM_060349954.1	LbWRKY4	4939	609	221	-0.953	54.24	45.42	Unstable	25.43	0.09	6.36	-2.66	Nucleus
XM_060349963.1	LbWRKY5	4939	666	202	-0.882	61.68	42.62	Unstable	23.36	0.08	7.11	0.26	Nucleus
XM_060328864.1	LbWRKY6	34599	1374	457	-0.476	84.31	40.37	Unstable	53.4	0.1	9.52	28.86	Nucleus
XM_060356668.1	LbWRKY7	3006	1602	533	-1.073	45.91	62.56	Unstable	59.44	0.08	8.05	2.37	Nucleus
XM_060312209.1	LbWRKY8	2105	1059	352	-0.788	59.52	43.19	Unstable	38.84	0.05	8.1	2.1	Nucleus
XM_060314207.1	LbWRKY9	5302	1866	621	-0.885	52.35	49.17	Unstable	68.12	0.06	6.81	-0.64	Nucleus
XM_060340804.1	LbWRKY10	5553	1429	476	-0.794	53.38	59.28	Unstable	51.97	0.08	8.65	-3.32	Nucleus
XM_060341704.1	LbWRKY11	3606	1038	345	-0.87	53.97	61.44	Unstable	38.49	0.07	6.72	-0.8	Nucleus
XM_060337193.1	LbWRKY12	2676	669	222	-0.992	43.06	43.32	Unstable	25.56	0.13	6.3	-2.74	Nucleus
XM_060337327.1	LbWRKY13	1808	1035	344	-0.529	78.2	52.04	Unstable	38.81	0.07	5.75	-5.89	Nucleus
XM_060343416.1	LbWRKY14	2068	1092	363	-0.743	62.87	54.43	Unstable	40.15	0.05	9.62	17.68	Nucleus
XM_060350228.1	LbWRKY15	2693	894	297	-0.7	63.03	48.75	Unstable	32.94	0.09	5.21	-8.99	Nucleus
XM_060346755.1	LbWRKY16	3630	1653	550	-0.945	45.75	54.49	Unstable	61.39	0.09	7.66	1.71	Nucleus
XM_060347227.1	LbWRKY17	2139	945	314	-0.758	60.83	60.17	Unstable	35.57	0.1	5.94	-4.84	Nucleus
XM_060347318.1	LbWRKY18	4476	1395	464	-0.821	58.25	54.95	Unstable	50.89	0.06	5.69	-6.83	Nucleus
XM_060350365.1	LbWRKY19	1669	1071	356	-0.512	82.44	59.32	Unstable	39.83	0.06	9.34	11.26	Nucleus
XM_060350373.1	LbWRKY20	1680	1089	362	-0.873	58.48	48.34	Unstable	40.31	0.09	5.55	-11.28	Nucleus
XM_060346812.1	LbWRKY21	774	774	257	-1.004	53.04	52.49	Unstable	29.36	0.07	6.83	-0.57	Nucleus
XM_060348691.1	LbWRKY22	3977	1659	552	-0.778	62.77	48.63	Unstable	61.02	0.06	7.57	1.6	Nucleus
XM_060349203.1	LbWRKY23	3053	1053	350	-0.904	59.91	49.27	Unstable	38.78	0.05	8.19	2.29	Nucleus
XM_060350895.1	LbWRKY24	2474	1065	354	-0.699	58.42	38.36	Stable	40.39	0.11	6.06	-5.46	Nucleus
XM_060355053.1	LbWRKY25	3027	696	231	-0.888	62.47	49.37	Unstable	26.39	0.07	9.16	6.35	Nucleus
XM_060350958.1	LbWRKY26	2499	936	311	-0.68	58.59	57.6	Unstable	35.03	0.11	5.39	-8.89	Nucleus
XM_060352248.1	LbWRKY27	3022	780	259	-0.697	72.24	42.74	Unstable	29.48	0.07	5.84	-4.9	Nucleus
XM_060352250.1	LbWRKY28	2660	792	236	-0.635	77.25	46.37	Unstable	26.66	0.06	6.32	-1.99	Nucleus
XM_060352249.1	LbWRKY29	2660	711	263	-0.633	76.35	50.03	Unstable	29.6	0.06	6.4	-1.9	Nucleus
XM_060352570.1	LbWRKY30	1971	498	165	-0.954	54.24	60.07	Unstable	18.96	0.11	5.58	-4.14	Nucleus
XM_060353116.1	LbWRKY31	8351	1781	499	-0.759	56.85	51.13	Unstable	54.25	0.06	6.21	-4.47	Nucleus
XM_060353115.1	LbWRKY32	8351	1500	593	-0.713	57.22	54.56	Unstable	64.11	0.06	6.52	-2.39	Nucleus
XM_060353484.1	LbWRKY33	2953	963	320	-0.946	45.38	58.34	Unstable	35.99	0.1	6.83	-0.59	Nucleus
XM_060353649.1	LbWRKY34	8903	2190	729	-1.101	56.65	57.32	Unstable	79.73	0.03	6.1	-15.15	Nucleus
XM_060353654.1	LbWRKY35	10831	1920	639	-1.058	57.59	53.87	Unstable	70.45	0.03	7.15	0.84	Nucleus
XM_060359425.1	LbWRKY36	4419	1446	481	-0.771	62.37	46.98	Unstable	54.14	0.09	6.83	-0.59	Nucleus
XM_060356875.1	LbWRKY37	2918	861	286	-0.781	64.34	58.79	Unstable	32.47	0.08	5.32	-8.88	Nucleus
XM_060357274.1	LbWRKY38	8382	1413	470	-1.122	50.36	61.6	Unstable	51.77	0.04	5.59	-16.74	Nucleus
XM_060357276.1	LbWRKY39	8382	1350	449	-1.136	50.31	62.49	Unstable	49.62	0.04	5.87	-11.74	Nucleus
XM_060359592.1	LbWRKY40	2565	579	192	-0.889	56.85	43.77	Unstable	21.46	0.08	9.51	12.05	Nucleus
XM_060357365.1	LbWRKY41	2719	912	303	-0.738	57.22	59.53	Unstable	33.28	0.08	5.93	-3.17	Nucleus
XM_060358246.1	LbWRKY42	2355	540	179	-0.964	45.38	37.83	Stable	20.58	0.1	9.57	10.91	Nucleus
XM_060359772.1	LbWRKY43	5174	1032	343	-0.857	56.65	46.52	Unstable	38.63	0.07	6.27	-2.84	Nucleus
XM_060359773.1	LbWRKY44	5174	924	307	-0.854	57.59	49.01	Unstable	34.62	0.07	5.87	-4.92	Nucleus
XM_060359170.1	LbWRKY45	8180	882	293	-0.72	62.37	46.68	Unstable	31.65	0.06	7.05	0.11	Nucleus
XM_060359228.1	LbWRKY46	6010	1515	504	-0.766	64.34	62.93	Unstable	55.22	0.07	7.21	0.64	Nucleus
XM_060359227.1	LbWRKY47	6010	1467	488	-0.806	50.36	63.06	Unstable	53.39	0.07	7.17	0.47	Nucleus
XM_060361587.1	LbWRKY48	2735	936	311	-0.629	50.31	47.17	Unstable	35	0.08	6.22	-4.41	Nucleus
XM_060361601.1	LbWRKY49	1695	717	238	-0.937	59.37	55.79	Unstable	26.71	0.07	5.79	-4.06	Nucleus
XM_060361602.1	LbWRKY50	1659	738	210	-0.848	63.57	47.97	Unstable	23.51	0.07	4.86	-11.06	Nucleus
XM_060361599.1	LbWRKY51	1485	633	245	-0.92	58.86	56.51	Unstable	27.44	0.07	5.73	-4.98	Nucleus
XM_060362471.1	LbWRKY52	3019	1029	342	-0.652	73.54	56.03	Unstable	38.46	0.07	5.96	-4.81	Nucleus
XM_060362544.1	LbWRKY53	2020	1062	353	-0.851	52.52	60.73	Unstable	39.03	0.07	5.51	-7.82	Nucleus
XM_060363019.1	LbWRKY54	5278	678	225	-0.963	54.98	48.91	Unstable	25.65	0.08	7.66	1.34	Nucleus
XM_060313258.1	LbWRKY55	2874	1479	492	-0.91	59.72	51.53	Unstable	54.34	0.05	6.09	-8.65	Nucleus
XM_060315794.1	LbWRKY56	7208	1338	445	-0.732	66.43	55.16	Unstable	48.55	0.04	8.46	5.67	Nucleus
XM_060316762.1	LbWRKY57	3279	864	281	-0.913	63.45	37.02	Stable	31.62	0.05	8.17	2.45	Nucleus
XM_060315306.1	LbWRKY58	2594	846	205	-0.728	69.41	42.84	Unstable	23.76	0.11	8.34	2.1	Nucleus
XM_060315307.1	LbWRKY59	4161	558	185	-0.939	62.65	36.28	Stable	21.44	0.1	8.71	4.25	Nucleus
XM_060315308.1	LbWRKY60	4181	636	211	-0.864	60.95	40.33	Unstable	24.48	0.11	8.5	3.43	Nucleus
XM_060317718.1	LbWRKY61	2533	993	330	-0.49	66.48	39.28	Stable	35.97	0.05	9.72	17.44	Nucleus
XM_060318808.1	LbWRKY62	3343	1206	401	-0.75	63.67	61.23	Unstable	44.84	0.06	9.47	17.57	Nucleus
XM_060319757.1	LbWRKY63	2918	1578	525	-0.691	61.9	53.58	Unstable	58.18	0.05	6.79	-1	Nucleus
XM_060318397.1	LbWRKY64	2562	1365	406	-0.826	61.77	45.57	Unstable	45.58	0.07	8.34	3.11	Nucleus
XM_060318396.1	LbWRKY65	2452	1221	454	-0.744	64.27	47.18	Unstable	50.66	0.07	8.46	4.1	Nucleus
XM_060318476.1	LbWRKY66	1958	996	331	-0.714	61.54	47.31	Unstable	37.72	0.09	6.66	-0.98	Nucleus
XM_060318477.1	LbWRKY67	1737	987	328	-0.692	63.32	44.81	Unstable	37.1	0.09	8.28	3.06	Nucleus
XM_060322205.1	LbWRKY68	1763	918	305	-0.715	61.02	41.81	Unstable	35.01	0.11	5.8	-5.8	Nucleus
XM_060320673.1	LbWRKY69	2195	693	230	-0.717	67.74	44.23	Unstable	26.79	0.09	8.71	5.07	Nucleus
XM_060320896.1	LbWRKY70	4761	1437	472	-0.941	56.06	53.64	Unstable	52.5	0.06	9.58	27.57	Nucleus
XM_060320894.1	LbWRKY71	4761	1419	478	-0.91	57.59	53.78	Unstable	53.19	0.06	9.6	28.57	Nucleus
XM_060325003.1	LbWRKY72	2603	1044	347	-0.804	65.16	53.38	Unstable	38.94	0.05	9.71	22.82	Nucleus
XM_060325648.1	LbWRKY73	3149	897	298	-0.959	55.27	49.94	Unstable	34.3	0.09	6.36	-3.39	Nucleus
XM_060325272.1	LbWRKY74	5577	1092	363	-0.664	60.25	45.93	Unstable	40.1	0.07	6.11	-5.36	Nucleus
XM_060323526.1	LbWRKY75	1812	933	310	-0.661	63.87	35.27	Stable	33.88	0.05	9.67	17.49	Nucleus
XM_060324139.1	LbWRKY76	2280	1002	333	-0.676	58.83	54.02	Unstable	37.7	0.11	5.43	-11.49	Nucleus
XM_060330679.1	LbWRKY77	5766	675	224	-0.86	58.71	56.22	Unstable	25.89	0.09	9.08	5.28	Nucleus
XM_060330376.1	LbWRKY78	5066	558	185	-0.913	56.81	40.11	Unstable	21.13	0.12	8.32	2.09	Nucleus
XM_060329776.1	LbWRKY79	10597	1953	550	-0.875	55.25	48.19	Unstable	61.5	0.08	8.42	5.13	Nucleus
XM_060329775.1	LbWRKY80	10597	1653	650	-0.814	56.38	53	Unstable	72.2	0.07	7.63	2.22	Nucleus
XM_060331707.1	LbWRKY81	6057	2109	698	-0.815	54.21	54.71	Unstable	75.68	0.07	6.13	-9.36	Nucleus
XM_060331704.1	LbWRKY82	6057	2097	702	-0.812	54.46	55.61	Unstable	76.2	0.07	6.13	-9.36	Nucleus
XM_060332063.1	LbWRKY83	6197	1743	580	-0.708	61.34	48.84	Unstable	63.25	0.06	6.86	-0.77	Nucleus
XM_060333687.1	LbWRKY84	3224	945	314	-1.011	52.8	61.12	Unstable	35.73	0.1	6.42	-3.23	Nucleus
XM_060333730.1	LbWRKY85	4406	813	271	-0.761	47.53	49.53	Unstable	29.7	0.08	5.72	-6.73	Nucleus
XM_060333731.1	LbWRKY86	4406	816	270	-0.761	47.7	50.17	Unstable	29.61	0.08	5.72	-6.73	Nucleus
XM_060332142.1	LbWRKY87	3087	1839	612	-0.797	56.03	50.05	Unstable	66.71	0.05	5.99	-7.26	Nucleus
XM_060331398.1	LbWRKY88	5220	1764	587	-1.158	52.42	59.48	Unstable	64.79	0.03	6.1	-8.74	Nucleus
XM_060331397.1	LbWRKY89	5220	1800	596	-1.141	53.59	59.53	Unstable	65.73	0.03	6.09	-9.56	Nucleus
XM_060331396.1	LbWRKY90	5220	1791	599	-1.126	53.97	59.28	Unstable	66.03	0.03	6.09	-9.56	Nucleus
XM_060332375.1	LbWRKY91	2055	993	330	-0.599	63.55	44.42	Unstable	36.19	0.06	9.58	17.14	Nucleus
XM_060332374.1	LbWRKY92	2055	999	332	-0.618	63.16	44.79	Unstable	36.45	0.06	9.61	18.14	Nucleus
XM_060331065.1	LbWRKY93	8487	1494	497	-0.753	60.26	69.28	Unstable	54.98	0.06	6.71	-1.78	Nucleus
XM_060331066.1	LbWRKY94	9845	1598	497	-0.753	60.26	67.68	Unstable	55.06	0.06	7.05	0.22	Nucleus
XM_060337067.1	LbWRKY95	8527	942	331	-0.615	69.76	44.97	Unstable	37.02	0.06	9.44	16.22	Nucleus
XM_060338379.1	LbWRKY96	3453	1392	463	-0.649	66.16	57.08	Unstable	50.66	0.06	6.36	-2.02	Nucleus
XM_060336849.1	LbWRKY97	3010	1683	560	-0.582	64	49.01	Unstable	60.93	0.05	6.9	-0.35	Nucleus
XM_060336850.1	LbWRKY98	3010	1680	559	-0.577	64.11	48.74	Unstable	60.8	0.05	6.9	-0.35	Nucleus
XM_060338300.1	LbWRKY99	2073	960	319	-1.044	50.13	60.6	Unstable	36.3	0.09	6.46	-3.09	Nucleus
XM_060337866.1	LbWRKY100	1441	927	308	-0.822	49.09	68.47	Unstable	34.34	0.06	5.51	-7.88	Nucleus
XM_060337867.1	LbWRKY101	1762	924	307	-0.822	49.25	68.47	Unstable	34.25	0.07	5.51	-7.88	Nucleus
XM_060337802.1	LbWRKY102	1738	999	332	-0.624	69.85	49.24	Unstable	36.98	0.05	9.67	19.15	Nucleus
XM_060336583.1	LbWRKY103	4114	1179	392	-0.757	54.21	63.37	Unstable	43.42	0.08	8.25	3.51	Nucleus
XM_060337111.1	LbWRKY104	2010	510	169	-0.977	55.86	45.05	Unstable	19.44	0.09	9.37	6.93	Nucleus
