# Supplementary material for: Genome-wide identification of WRKY gene family and expression analysis of key WRKY genes in response to Fusarium solani infection in Lycium barbarum
Source: Front Plant Sci. 2025 May 19;16:1543373. doi: 10.3389/fpls.2025.1543373 (PMC12127359; doi:10.3389/fpls.2025.1543373)
Supplement: Supplementary file 10 [file Table2.xlsx]

## Sheet: Sheet1
Table S2 The 22 pairs of segmental duplicates in LbWRKY genes
Chr location	Gene ID	Gene	Gene position		Chr location	Gene ID	Gene		Gene position
1	rna-XM_060314207.1	LbWRKY9	158972376~158977677	==	3	rna-XM_060348691.1	LbWRKY22		133506355~133510331
1	rna-XM_060312209.1	LbWRKY8	156126469~156128573	==	3	rna-XM_060349203.1	LbWRKY23		140199700~140202752
1	rna-XM_060348267.1	LbWRKY2	15329303~15331937	==	4	rna-XM_060350895.1	LbWRKY24		2117743~2120216
1	rna-XM_060348594.1	LbWRKY3	16760978~16763510	==	4	rna-XM_060350958.1	LbWRKY26		3007543~3010041
1	rna-XM_060348594.1	LbWRKY3	16760978~16763510	==	5	rna-XM_060359592.1	LbWRKY40		19733902~19736466
1	rna-XM_060348267.1	LbWRKY2	15329303~15331937	==	6	rna-XM_060362471.1	LbWRKY52		111022780~111025798
1	rna-XM_060348594.1	LbWRKY3	16760978~16763510	==	6	rna-XM_060362544.1	LbWRKY53		111936199~111938218
1	rna-XM_060349954.1	LbWRKY4	26718790~26722670	==	6	rna-XM_060363019.1	LbWRKY54		118135712~118140989
1	rna-XM_060312209.1	LbWRKY8	156126469~156128573	==	7	rna-XM_060316762.1	LbWRKY57		99143167~99146445
1	rna-XM_060345303.1	LbWRKY1	4386224~4391460	==	11	rna-XM_060333730.1	LbWRKY85		11889155~11893554
1	rna-XM_060314207.1	LbWRKY9	158972376~158977677	==	12	rna-XM_060338379.1	LbWRKY96		66512739~66516191
2	rna-XM_060340804.1	LbWRKY10	8971639~8977191	==	5	rna-XM_060359228.1	LbWRKY46		142303694~142309703
2	rna-XM_060341704.1	LbWRKY11	108379622~108383227	==	5	rna-XM_060356875.1	LbWRKY37		8011002~8013919
2	rna-XM_060337193.1	LbWRKY12	134793078~134795753	==	7	rna-XM_060315306.1	LbWRKY58		115415162~115417755
2	rna-XM_060343416.1	LbWRKY14	145067295~145069362	==	12	rna-XM_060337802.1	LbWRKY102		97898727~97900464
3	rna-XM_060350365.1	LbWRKY19	117480313~117481981	==	4	rna-XM_060350958.1	LbWRKY26		3007543~3010041
3	rna-XM_060348691.1	LbWRKY22	133506355~133510331	==	5	rna-XM_060359773.1	LbWRKY44		128556883~128562056
3	rna-XM_060350365.1	LbWRKY19	117480313~117481981	==	6	rna-XM_060362544.1	LbWRKY53		111936199~111938218
3	rna-XM_060350373.1	LbWRKY20	118816268~118817947	==	6	rna-XM_060362471.1	LbWRKY52		111022780~111025798
3	rna-XM_060349203.1	LbWRKY23	140199700~140202752	==	7	rna-XM_060316762.1	LbWRKY57		99143167~99146445
3	rna-XM_060348691.1	LbWRKY22	133506355~133510331	==	12	rna-XM_060338379.1	LbWRKY96		66512739~66516191
4	rna-XM_060353116.1	LbWRKY31	120101309~120109659	==	11	rna-XM_060332063.1	LbWRKY83		2571677~2577873
