# Supplementary material for: Genome-wide identification of WRKY gene family and expression analysis of key WRKY genes in response to Fusarium solani infection in Lycium barbarum
Source: Front Plant Sci. 2025 May 19;16:1543373. doi: 10.3389/fpls.2025.1543373 (PMC12127359; doi:10.3389/fpls.2025.1543373)
Supplement: Supplementary file 11 [file Table3.xlsx]

## Sheet: Sheet1
Table S3 Calculation of KaKs ratio of homologous genes in LbWRKY gene family
Gene 1	Gene 2	Ka	Ks	Ka/Ks
LbWRKY9	LbWRKY22	0.208306	0.842514	0.247243
LbWRKY8	LbWRKY23	0.206458	1.09217	0.189035
LbWRKY2	LbWRKY24	0.558033	2.49947	0.223261
LbWRKY3	LbWRKY26	0.538419	2.71826	0.198075
LbWRKY3	LbWRKY40	0.28466	1.0609	0.268319
LbWRKY2	LbWRKY52	0.279899	0.724049	0.386575
LbWRKY3	LbWRKY53	0.193671	0.791946	0.244551
LbWRKY4	LbWRKY54	0.089557	0.655404	0.136644
LbWRKY8	LbWRKY57	0.258854	0.920084	0.281337
LbWRKY1	LbWRKY85	0.215604	0.826064	0.261002
LbWRKY9	LbWRKY96	0.481441	NaN	NaN
LbWRKY10	LbWRKY46	NaN	NaN	NaN
LbWRKY11	LbWRKY37	0.285536	0.661161	0.43187
LbWRKY12	LbWRKY58	0.252408	0.571889	0.441358
LbWRKY14	LbWRKY102	0.227728	1.43724	0.158448
LbWRKY19	LbWRKY26	0.655279	2.84305	0.230485
LbWRKY22	LbWRKY44	0.331445	1.46677	0.225969
LbWRKY19	LbWRKY53	0.684671	NaN	NaN
LbWRKY20	LbWRKY52	0.581069	1.57312	0.369373
LbWRKY23	LbWRKY57	0.227555	0.82827	0.274736
LbWRKY22	LbWRKY96	0.451516	NaN	NaN
LbWRKY31	LbWRKY83	0.156748	0.551087	0.284434
