# Supplementary material for: Genome-wide identification of WRKY gene family and expression analysis of key WRKY genes in response to Fusarium solani infection in Lycium barbarum
Source: Front Plant Sci. 2025 May 19;16:1543373. doi: 10.3389/fpls.2025.1543373 (PMC12127359; doi:10.3389/fpls.2025.1543373)
Supplement: Supplementary file 12 [file Table4.xlsx]

## Sheet: At-Lb
Synteny analysis of WRKY genes in A. thaliana and L. barbarum
Chr location	Gene ID of A. thaliana		Chr location	Gene ID of L. barbarum
At-1	At-transcript:AT1G80840.1	==	Lb-1	Lb-rna-XM_060312209.1
At-1	At-transcript:AT1G18860.1	==	Lb-1	Lb-rna-XM_060314207.1
At-1	At-transcript:AT1G69810.1	==	Lb-1	Lb-rna-XM_060314207.1
At-1	At-transcript:AT1G13960.1	==	Lb-2	Lb-rna-XM_060340804.1
At-1	At-transcript:AT1G18860.1	==	Lb-3	Lb-rna-XM_060348691.1
At-1	At-transcript:AT1G80840.1	==	Lb-3	Lb-rna-XM_060349203.1
At-1	At-transcript:AT1G64000.1	==	Lb-4	Lb-rna-XM_060355053.1
At-1	At-transcript:AT1G13960.1	==	Lb-5	Lb-rna-XM_060359228.1
At-1	At-transcript:AT1G69810.1	==	Lb-5	Lb-rna-XM_060359772.1
At-1	At-transcript:AT1G62300.1	==	Lb-8	Lb-rna-XM_060319757.1
At-1	At-transcript:AT1G69810.1	==	Lb-12	Lb-rna-XM_060338379.1
At-1	At-transcript:AT1G29860.1	==	Lb-12	Lb-rna-XM_060338300.1
At-1	At-transcript:AT1G62300.1	==	Lb-12	Lb-rna-XM_060336849.1
At-2	At-transcript:AT2G40740.3	==	Lb-1	Lb-rna-XM_060328864.1
At-2	At-transcript:AT2G23320.1	==	Lb-2	Lb-rna-XM_060343416.1
At-2	At-transcript:AT2G46130.1	==	Lb-4	Lb-rna-XM_060355053.1
At-2	At-transcript:AT2G03340.1	==	Lb-5	Lb-rna-XM_060359228.1
At-2	At-transcript:AT2G47260.1	==	Lb-6	Lb-rna-XM_060361587.1
At-2	At-transcript:AT2G44745.1	==	Lb-6	Lb-rna-XM_060363019.1
At-2	At-transcript:AT2G46400.1	==	Lb-6	Lb-rna-XM_060362471.1
At-2	At-transcript:AT2G24570.1	==	Lb-7	Lb-rna-XM_060317718.1
At-2	At-transcript:AT2G37260.1	==	Lb-8	Lb-rna-XM_060320894.1
At-2	At-transcript:AT2G46400.1	==	Lb-9	Lb-rna-XM_060324139.1
At-2	At-transcript:AT2G40740.3	==	Lb-9	Lb-rna-XM_060325272.1
At-2	At-transcript:AT2G40750.1	==	Lb-9	Lb-rna-XM_060325648.1
At-2	At-transcript:AT2G24570.1	==	Lb-9	Lb-rna-XM_060323526.1
At-2	At-transcript:AT2G21900.1	==	Lb-10	Lb-rna-XM_060330376.1
At-2	At-transcript:AT2G04880.1	==	Lb-11	Lb-rna-XM_060331396.1
At-2	At-transcript:AT2G23320.1	==	Lb-12	Lb-rna-XM_060337802.1
At-2	At-transcript:AT2G23320.1	==	Lb-12	Lb-rna-XM_060337067.1
At-3	At-transcript:AT3G56400.1	==	Lb-1	Lb-rna-XM_060328864.1
At-3	At-transcript:AT3G01080.2	==	Lb-2	Lb-rna-XM_060340804.1
At-3	At-transcript:AT3G62340.1	==	Lb-6	Lb-rna-XM_060361587.1
At-3	At-transcript:AT3G56400.1	==	Lb-9	Lb-rna-XM_060325648.1
At-3	At-transcript:AT3G58710.1	==	Lb-11	Lb-rna-XM_060333730.1
At-3	At-transcript:AT3G01970.1	==	Lb-12	Lb-rna-XM_060337111.1
At-4	At-transcript:AT4G01250.1	==	Lb-1	Lb-rna-XM_060348594.1
At-4	At-transcript:AT4G31800.1	==	Lb-3	Lb-rna-XM_060349203.1
At-4	At-transcript:AT4G11070.1	==	Lb-4	Lb-rna-XM_060350895.1
At-4	At-transcript:AT4G26640.2	==	Lb-4	Lb-rna-XM_060353115.1
At-4	At-transcript:AT4G01250.1	==	Lb-4	Lb-rna-XM_060350958.1
At-4	At-transcript:AT4G23550.1	==	Lb-4	Lb-rna-XM_060350958.1
At-4	At-transcript:AT4G23810.1	==	Lb-4	Lb-rna-XM_060350895.1
At-4	At-transcript:AT4G01250.1	==	Lb-5	Lb-rna-XM_060359592.1
At-4	At-transcript:AT4G01250.1	==	Lb-6	Lb-rna-XM_060362544.1
At-4	At-transcript:AT4G23550.1	==	Lb-6	Lb-rna-XM_060362544.1
At-4	At-transcript:AT4G23810.1	==	Lb-6	Lb-rna-XM_060362471.1
At-4	At-transcript:AT4G30935.1	==	Lb-7	Lb-rna-XM_060315794.1
At-4	At-transcript:AT4G31550.1	==	Lb-7	Lb-rna-XM_060317718.1
At-4	At-transcript:AT4G22070.1	==	Lb-8	Lb-rna-XM_060319757.1
At-4	At-transcript:AT4G04450.1	==	Lb-8	Lb-rna-XM_060319757.1
At-4	At-transcript:AT4G23810.1	==	Lb-9	Lb-rna-XM_060324139.1
At-4	At-transcript:AT4G31550.1	==	Lb-9	Lb-rna-XM_060323526.1
At-4	At-transcript:AT4G11070.1	==	Lb-9	Lb-rna-XM_060324139.1
At-4	At-transcript:AT4G39410.1	==	Lb-10	Lb-rna-XM_060330679.1
At-4	At-transcript:AT4G26640.2	==	Lb-11	Lb-rna-XM_060332063.1
At-4	At-transcript:AT4G26440.1	==	Lb-11	Lb-rna-XM_060331704.1
At-4	At-transcript:AT4G04450.1	==	Lb-12	Lb-rna-XM_060336849.1
At-4	At-transcript:AT4G18170.1	==	Lb-12	Lb-rna-XM_060338300.1
At-4	At-transcript:AT4G22070.1	==	Lb-12	Lb-rna-XM_060336849.1
At-5	At-transcript:AT5G15130.1	==	Lb-1	Lb-rna-XM_060314207.1
At-5	At-transcript:AT5G24110.1	==	Lb-3	Lb-rna-XM_060350373.1
At-5	At-transcript:AT5G15130.1	==	Lb-3	Lb-rna-XM_060348691.1
At-5	At-transcript:AT5G41570.1	==	Lb-4	Lb-rna-XM_060355053.1
At-5	At-transcript:AT5G24110.1	==	Lb-4	Lb-rna-XM_060350895.1
At-5	At-transcript:AT5G13080.1	==	Lb-5	Lb-rna-XM_060358246.1
At-5	At-transcript:AT5G01900.1	==	Lb-8	Lb-rna-XM_060318476.1
At-5	At-transcript:AT5G64810.1	==	Lb-10	Lb-rna-XM_060330376.1
At-5	At-transcript:AT5G56270.1	==	Lb-11	Lb-rna-XM_060331704.1
At-5	At-transcript:AT5G46350.1	==	Lb-12	Lb-rna-XM_060338300.1
At-5	At-transcript:AT5G15130.1	==	Lb-12	Lb-rna-XM_060338379.1

## Sheet: Ca-Lb
Synteny analysis of WRKY genes in C. annuum and L. barbarum
Chr location	Gene ID of C. annuum		Chr location	Gene ID of L. barbarum
Ca-1	Ca-rna-XM_016700324.2	==	Lb-3	Lb-rna-XM_060350373.1
Ca-1	Ca-rna-XM_016697193.2	==	Lb-4	Lb-rna-XM_060355053.1
Ca-1	Ca-rna-XM_016697203.2	==	Lb-4	Lb-rna-XM_060350958.1
Ca-1	Ca-rna-NM_001324692.1	==	Lb-4	Lb-rna-XM_060350895.1
Ca-1	Ca-rna-XM_016700324.2	==	Lb-4	Lb-rna-XM_060350895.1
Ca-1	Ca-rna-XM_047398478.1	==	Lb-6	Lb-rna-XM_060361599.1
Ca-1	Ca-rna-XM_016697203.2	==	Lb-6	Lb-rna-XM_060362544.1
Ca-1	Ca-rna-XM_016700324.2	==	Lb-6	Lb-rna-XM_060362471.1
Ca-1	Ca-rna-XM_047414506.1	==	Lb-6	Lb-rna-XM_060361587.1
Ca-1	Ca-rna-XM_016699929.2	==	Lb-7	Lb-rna-XM_060317718.1
Ca-1	Ca-rna-XM_016699929.2	==	Lb-9	Lb-rna-XM_060323526.1
Ca-1	Ca-rna-XM_016700324.2	==	Lb-9	Lb-rna-XM_060324139.1
Ca-1	Ca-rna-NM_001324692.1	==	Lb-9	Lb-rna-XM_060324139.1
Ca-2	Ca-rna-XM_016705539.2	==	Lb-2	Lb-rna-XM_060343416.1
Ca-2	Ca-rna-XM_016705878.2	==	Lb-2	Lb-rna-XM_060340804.1
Ca-2	Ca-rna-XM_016705878.2	==	Lb-5	Lb-rna-XM_060359228.1
Ca-2	Ca-rna-XM_016706845.2	==	Lb-5	Lb-rna-XM_060358246.1
Ca-2	Ca-rna-XM_016704664.2	==	Lb-8	Lb-rna-XM_060319757.1
Ca-2	Ca-rna-XM_016704664.2	==	Lb-11	Lb-rna-XM_060332142.1
Ca-2	Ca-rna-NM_001324758.1	==	Lb-11	Lb-rna-XM_060333730.1
Ca-2	Ca-rna-XM_016705539.2	==	Lb-12	Lb-rna-XM_060337802.1
Ca-2	Ca-rna-XM_047406761.1	==	Lb-12	Lb-rna-XM_060338300.1
Ca-2	Ca-rna-NM_001324758.1	==	Lb-12	Lb-rna-XM_060337866.1
Ca-2	Ca-rna-XM_016705539.2	==	Lb-12	Lb-rna-XM_060337067.1
Ca-2	Ca-rna-XM_016704664.2	==	Lb-12	Lb-rna-XM_060336849.1
Ca-2	Ca-rna-XM_016706845.2	==	Lb-12	Lb-rna-XM_060337111.1
Ca-2	Ca-rna-XM_016706436.2	==	Lb-12	Lb-rna-XM_060338379.1
Ca-3	Ca-rna-XM_047409771.1	==	Lb-1	Lb-rna-XM_060314207.1
Ca-3	Ca-rna-XM_016707397.2	==	Lb-1	Lb-rna-XM_060312209.1
Ca-3	Ca-rna-XM_016707397.2	==	Lb-3	Lb-rna-XM_060349203.1
Ca-3	Ca-rna-XM_016711424.2	==	Lb-3	Lb-rna-XM_060350365.1
Ca-3	Ca-rna-XM_016712312.2	==	Lb-3	Lb-rna-XM_060350373.1
Ca-3	Ca-rna-XM_016711402.2	==	Lb-3	Lb-rna-XM_060346812.1
Ca-3	Ca-rna-XM_047409771.1	==	Lb-3	Lb-rna-XM_060348691.1
Ca-3	Ca-rna-XM_016711424.2	==	Lb-4	Lb-rna-XM_060350958.1
Ca-3	Ca-rna-XM_016712312.2	==	Lb-4	Lb-rna-XM_060350895.1
Ca-3	Ca-rna-XM_016711424.2	==	Lb-5	Lb-rna-XM_060359592.1
Ca-3	Ca-rna-XM_016712312.2	==	Lb-5	Lb-rna-XM_060357365.1
Ca-3	Ca-rna-XM_016711424.2	==	Lb-6	Lb-rna-XM_060362544.1
Ca-3	Ca-rna-XM_016712312.2	==	Lb-6	Lb-rna-XM_060362471.1
Ca-3	Ca-rna-XM_016707397.2	==	Lb-7	Lb-rna-XM_060316762.1
Ca-3	Ca-rna-NM_001324864.1	==	Lb-9	Lb-rna-XM_060325648.1
Ca-3	Ca-rna-XM_047409771.1	==	Lb-12	Lb-rna-XM_060338379.1
Ca-4	Ca-rna-XM_016713297.2	==	Lb-2	Lb-rna-XM_060343416.1
Ca-4	Ca-rna-XM_016700598.2	==	Lb-7	Lb-rna-XM_060315306.1
Ca-4	Ca-rna-XM_016713297.2	==	Lb-12	Lb-rna-XM_060337802.1
Ca-5	Ca-rna-XM_047412297.1	==	Lb-5	Lb-rna-XM_060359425.1
Ca-5	Ca-rna-XM_047412697.1	==	Lb-5	Lb-rna-XM_060356875.1
Ca-5	Ca-rna-XM_047412297.1	==	Lb-10	Lb-rna-XM_060329775.1
Ca-6	Ca-rna-NM_001325081.1	==	Lb-1	Lb-rna-XM_060312209.1
Ca-6	Ca-rna-XM_016721489.2	==	Lb-1	Lb-rna-XM_060314207.1
Ca-6	Ca-rna-NM_001325015.1	==	Lb-1	Lb-rna-XM_060356668.1
Ca-6	Ca-rna-XM_016721489.2	==	Lb-3	Lb-rna-XM_060348691.1
Ca-6	Ca-rna-NM_001325081.1	==	Lb-3	Lb-rna-XM_060349203.1
Ca-6	Ca-rna-NM_001325081.1	==	Lb-7	Lb-rna-XM_060316762.1
Ca-6	Ca-rna-XM_016720679.2	==	Lb-8	Lb-rna-XM_060318808.1
Ca-6	Ca-rna-XM_016721489.2	==	Lb-12	Lb-rna-XM_060338379.1
Ca-7	Ca-rna-XM_016725399.2	==	Lb-1	Lb-rna-XM_060345303.1
Ca-7	Ca-rna-XM_016725905.2	==	Lb-4	Lb-rna-XM_060353115.1
Ca-7	Ca-rna-XM_016725520.2	==	Lb-4	Lb-rna-XM_060353484.1
Ca-7	Ca-rna-XM_016725399.2	==	Lb-11	Lb-rna-XM_060333730.1
Ca-7	Ca-rna-XM_016725520.2	==	Lb-11	Lb-rna-XM_060333687.1
Ca-7	Ca-rna-XM_016725905.2	==	Lb-11	Lb-rna-XM_060332063.1
Ca-7	Ca-rna-XM_016726039.2	==	Lb-11	Lb-rna-XM_060331704.1
Ca-7	Ca-rna-NM_001325104.1	==	Lb-11	Lb-rna-XM_060332142.1
Ca-7	Ca-rna-XM_047415268.1	==	Lb-11	Lb-rna-XM_060331396.1
Ca-8	Ca-rna-XM_016682678.2	==	Lb-1	Lb-rna-XM_060348594.1
Ca-8	Ca-rna-XM_016682712.2	==	Lb-1	Lb-rna-XM_060348267.1
Ca-8	Ca-rna-XM_016682712.2	==	Lb-3	Lb-rna-XM_060350373.1
Ca-8	Ca-rna-XM_016694400.2	==	Lb-4	Lb-rna-XM_060352248.1
Ca-8	Ca-rna-XM_016682678.2	==	Lb-4	Lb-rna-XM_060350958.1
Ca-8	Ca-rna-XM_016682712.2	==	Lb-4	Lb-rna-XM_060350895.1
Ca-8	Ca-rna-XM_016682678.2	==	Lb-5	Lb-rna-XM_060359592.1
Ca-8	Ca-rna-XM_016682712.2	==	Lb-5	Lb-rna-XM_060357365.1
Ca-8	Ca-rna-XM_016726812.2	==	Lb-6	Lb-rna-XM_060313258.1
Ca-8	Ca-rna-XM_016682678.2	==	Lb-6	Lb-rna-XM_060362544.1
Ca-8	Ca-rna-XM_016682712.2	==	Lb-6	Lb-rna-XM_060362471.1
Ca-8	Ca-rna-XM_016702133.2	==	Lb-6	Lb-rna-XM_060363019.1
Ca-8	Ca-rna-XM_016726812.2	==	Lb-8	Lb-rna-XM_060318396.1
Ca-9	Ca-rna-XM_047396748.1	==	Lb-3	Lb-rna-XM_060350228.1
Ca-9	Ca-rna-XM_047397122.1	==	Lb-4	Lb-rna-XM_060353484.1
Ca-9	Ca-rna-XM_047397122.1	==	Lb-11	Lb-rna-XM_060333687.1
Ca-10	Ca-rna-XM_016690287.2	==	Lb-1	Lb-rna-XM_060348594.1
Ca-10	Ca-rna-XM_016690287.2	==	Lb-5	Lb-rna-XM_060359592.1
Ca-10	Ca-rna-XM_016690440.2	==	Lb-8	Lb-rna-XM_060318476.1
Ca-10	Ca-rna-XM_016687850.2	==	Lb-8	Lb-rna-XM_060320894.1
Ca-10	Ca-rna-XM_016687667.2	==	Lb-8	Lb-rna-XM_060320673.1
Ca-10	Ca-rna-XM_016688600.2	==	Lb-11	Lb-rna-XM_060331704.1
Ca-11	Ca-rna-XM_047398688.1	==	Lb-1	Lb-rna-XM_060314207.1
Ca-11	Ca-rna-NM_001324653.1	==	Lb-2	Lb-rna-XM_060340804.1
Ca-11	Ca-rna-XM_047398688.1	==	Lb-3	Lb-rna-XM_060348691.1
Ca-11	Ca-rna-NM_001324653.1	==	Lb-5	Lb-rna-XM_060359228.1
Ca-11	Ca-rna-XM_047398688.1	==	Lb-5	Lb-rna-XM_060359772.1
Ca-11	Ca-rna-XM_047398688.1	==	Lb-12	Lb-rna-XM_060338379.1
Ca-12	Ca-rna-XM_047401743.1	==	Lb-7	Lb-rna-XM_060317718.1
Ca-12	Ca-rna-XM_047401743.1	==	Lb-9	Lb-rna-XM_060323526.1
Ca-12	Ca-rna-XM_016694190.2	==	Lb-10	Lb-rna-XM_060330679.1
Ca-12	Ca-rna-XM_047401795.1	==	Lb-10	Lb-rna-XM_060330376.1

## Sheet: Sl-Lb
Synteny analysis of WRKY genes in S. lycopersium and L. barbarum
Chr location	Gene ID of S. lycopersium		Chr location	Gene ID of L. barbarum
Sl-1	Sl-transcript:Solyc01g095630.3.1	==	Lb-1	Lb-rna-XM_060348267.1
Sl-1	Sl-transcript:Solyc01g095100.3.1	==	Lb-1	Lb-rna-XM_060348594.1
Sl-1	Sl-transcript:Solyc01g095630.3.1	==	Lb-3	Lb-rna-XM_060350373.1
Sl-1	Sl-transcript:Solyc01g095630.3.1	==	Lb-4	Lb-rna-XM_060350895.1
Sl-1	Sl-transcript:Solyc01g095100.3.1	==	Lb-4	Lb-rna-XM_060350958.1
Sl-1	Sl-transcript:Solyc01g095100.3.1	==	Lb-5	Lb-rna-XM_060359592.1
Sl-1	Sl-transcript:Solyc01g095630.3.1	==	Lb-5	Lb-rna-XM_060357365.1
Sl-1	Sl-transcript:Solyc01g104550.3.1	==	Lb-6	Lb-rna-XM_060313258.1
Sl-1	Sl-transcript:Solyc01g079260.3.1	==	Lb-6	Lb-rna-XM_060361587.1
Sl-1	Sl-transcript:Solyc01g079360.3.1	==	Lb-6	Lb-rna-XM_060361599.1
Sl-1	Sl-transcript:Solyc01g095630.3.1	==	Lb-6	Lb-rna-XM_060362471.1
Sl-1	Sl-transcript:Solyc01g095100.3.1	==	Lb-6	Lb-rna-XM_060362544.1
Sl-1	Sl-transcript:Solyc01g104550.3.1	==	Lb-8	Lb-rna-XM_060318396.1
Sl-2	Sl-transcript:Solyc02g067430.3.1	==	Lb-1	Lb-rna-XM_060314207.1
Sl-2	Sl-transcript:Solyc02g093050.3.1	==	Lb-2	Lb-rna-XM_060343416.1
Sl-2	Sl-transcript:Solyc02g067430.3.1	==	Lb-3	Lb-rna-XM_060348691.1
Sl-2	Sl-transcript:Solyc02g094270.2.1	==	Lb-5	Lb-rna-XM_060358246.1
Sl-2	Sl-transcript:Solyc02g088345.1.1	==	Lb-5	Lb-rna-XM_060359228.1
Sl-2	Sl-transcript:Solyc02g080890.3.1	==	Lb-8	Lb-rna-XM_060319757.1
Sl-2	Sl-transcript:Solyc02g032950.3.1	==	Lb-8	Lb-rna-XM_060319757.1
Sl-2	Sl-transcript:Solyc02g080890.3.1	==	Lb-11	Lb-rna-XM_060332142.1
Sl-2	Sl-transcript:Solyc02g072190.3.1	==	Lb-11	Lb-rna-XM_060333730.1
Sl-2	Sl-transcript:Solyc02g071130.3.1	==	Lb-12	Lb-rna-XM_060338300.1
Sl-2	Sl-transcript:Solyc02g072190.3.1	==	Lb-12	Lb-rna-XM_060337866.1
Sl-2	Sl-transcript:Solyc02g067430.3.1	==	Lb-12	Lb-rna-XM_060338379.1
Sl-2	Sl-transcript:Solyc02g093050.3.1	==	Lb-12	Lb-rna-XM_060337802.1
Sl-2	Sl-transcript:Solyc02g094270.2.1	==	Lb-12	Lb-rna-XM_060337111.1
Sl-2	Sl-transcript:Solyc02g093050.3.1	==	Lb-12	Lb-rna-XM_060337067.1
Sl-2	Sl-transcript:Solyc02g080890.3.1	==	Lb-12	Lb-rna-XM_060336849.1
Sl-3	Sl-transcript:Solyc03g113120.3.1	==	Lb-1	Lb-rna-XM_060314207.1
Sl-3	Sl-transcript:Solyc03g095770.3.1	==	Lb-1	Lb-rna-XM_060328864.1
Sl-3	Sl-transcript:Solyc03g116890.3.1	==	Lb-1	Lb-rna-XM_060312209.1
Sl-3	Sl-transcript:Solyc03g113120.3.1	==	Lb-3	Lb-rna-XM_060348691.1
Sl-3	Sl-transcript:Solyc03g116890.3.1	==	Lb-3	Lb-rna-XM_060349203.1
Sl-3	Sl-transcript:Solyc03g082750.1.1	==	Lb-3	Lb-rna-XM_060346812.1
Sl-3	Sl-transcript:Solyc03g007380.2.1	==	Lb-3	Lb-rna-XM_060350373.1
Sl-3	Sl-transcript:Solyc03g007380.2.1	==	Lb-4	Lb-rna-XM_060350895.1
Sl-3	Sl-transcript:Solyc03g116890.3.1	==	Lb-7	Lb-rna-XM_060316762.1
Sl-3	Sl-transcript:Solyc03g095770.3.1	==	Lb-9	Lb-rna-XM_060325648.1
Sl-3	Sl-transcript:Solyc03g113120.3.1	==	Lb-12	Lb-rna-XM_060338379.1
Sl-4	Sl-transcript:Solyc04g078550.3.1	==	Lb-2	Lb-rna-XM_060343416.1
Sl-4	Sl-transcript:Solyc04g056360.3.1	==	Lb-5	Lb-rna-XM_060359425.1
Sl-4	Sl-transcript:Solyc04g051540.3.1	==	Lb-10	Lb-rna-XM_060330679.1
Sl-4	Sl-transcript:Solyc04g051690.3.1	==	Lb-10	Lb-rna-XM_060330376.1
Sl-4	Sl-transcript:Solyc04g056360.3.1	==	Lb-10	Lb-rna-XM_060329775.1
Sl-4	Sl-transcript:Solyc04g078550.3.1	==	Lb-12	Lb-rna-XM_060337802.1
Sl-5	Sl-transcript:Solyc05g007110.2.1	==	Lb-1	Lb-rna-XM_060314207.1
Sl-5	Sl-transcript:Solyc05g050340.3.1	==	Lb-1	Lb-rna-XM_060348267.1
Sl-5	Sl-transcript:Solyc05g012770.3.1	==	Lb-2	Lb-rna-XM_060340804.1
Sl-5	Sl-transcript:Solyc05g007110.2.1	==	Lb-3	Lb-rna-XM_060348691.1
Sl-5	Sl-transcript:Solyc05g012770.3.1	==	Lb-5	Lb-rna-XM_060359228.1
Sl-5	Sl-transcript:Solyc05g007110.2.1	==	Lb-5	Lb-rna-XM_060359772.1
Sl-5	Sl-transcript:Solyc05g015850.3.1	==	Lb-5	Lb-rna-XM_060358246.1
Sl-5	Sl-transcript:Solyc05g053380.3.1	==	Lb-5	Lb-rna-XM_060356875.1
Sl-5	Sl-transcript:Solyc05g055750.3.1	==	Lb-5	Lb-rna-XM_060359425.1
Sl-5	Sl-transcript:Solyc05g050340.3.1	==	Lb-9	Lb-rna-XM_060324139.1
Sl-6	Sl-transcript:Solyc06g070990.3.1	==	Lb-1	Lb-rna-XM_060314207.1
Sl-6	Sl-transcript:Solyc06g066370.3.1	==	Lb-1	Lb-rna-XM_060356668.1
Sl-6	Sl-transcript:Solyc06g048870.2.1	==	Lb-1	Lb-rna-XM_060328864.1
Sl-6	Sl-transcript:Solyc06g070990.3.1	==	Lb-3	Lb-rna-XM_060348691.1
Sl-6	Sl-transcript:Solyc06g068460.3.1	==	Lb-3	Lb-rna-XM_060349203.1
Sl-6	Sl-transcript:Solyc06g068460.3.1	==	Lb-7	Lb-rna-XM_060316762.1
Sl-6	Sl-transcript:Solyc06g008610.3.1	==	Lb-8	Lb-rna-XM_060318808.1
Sl-6	Sl-transcript:Solyc06g048870.2.1	==	Lb-9	Lb-rna-XM_060325272.1
Sl-6	Sl-transcript:Solyc06g070990.3.1	==	Lb-12	Lb-rna-XM_060338379.1
Sl-7	Sl-transcript:Solyc07g055280.3.1	==	Lb-1	Lb-rna-XM_060345303.1
Sl-7	Sl-transcript:Solyc07g047960.3.1	==	Lb-4	Lb-rna-XM_060353649.1
Sl-7	Sl-transcript:Solyc07g065260.3.1	==	Lb-4	Lb-rna-XM_060353115.1
Sl-7	Sl-transcript:Solyc07g005650.3.1	==	Lb-7	Lb-rna-XM_060315794.1
Sl-7	Sl-transcript:Solyc07g056280.3.1	==	Lb-11	Lb-rna-XM_060333687.1
Sl-7	Sl-transcript:Solyc07g066220.3.1	==	Lb-11	Lb-rna-XM_060331704.1
Sl-7	Sl-transcript:Solyc07g065260.3.1	==	Lb-11	Lb-rna-XM_060332063.1
Sl-7	Sl-transcript:Solyc07g051840.3.1	==	Lb-11	Lb-rna-XM_060332142.1
Sl-7	Sl-transcript:Solyc07g047960.3.1	==	Lb-11	Lb-rna-XM_060331396.1
Sl-7	Sl-transcript:Solyc07g055280.3.1	==	Lb-11	Lb-rna-XM_060333730.1
Sl-7	Sl-transcript:Solyc07g055280.3.1	==	Lb-12	Lb-rna-XM_060337866.1
Sl-8	Sl-transcript:Solyc08g082110.3.1	==	Lb-1	Lb-rna-XM_060348267.1
Sl-8	Sl-transcript:Solyc08g081610.3.1	==	Lb-1	Lb-rna-XM_060348594.1
Sl-8	Sl-transcript:Solyc08g082110.3.1	==	Lb-3	Lb-rna-XM_060350373.1
Sl-8	Sl-transcript:Solyc08g067340.3.1	==	Lb-4	Lb-rna-XM_060352248.1
Sl-8	Sl-transcript:Solyc08g062490.3.1	==	Lb-4	Lb-rna-XM_060352570.1
Sl-8	Sl-transcript:Solyc08g082110.3.1	==	Lb-4	Lb-rna-XM_060350895.1
Sl-8	Sl-transcript:Solyc08g081630.2.1	==	Lb-4	Lb-rna-XM_060355053.1
Sl-8	Sl-transcript:Solyc08g081610.3.1	==	Lb-4	Lb-rna-XM_060350958.1
Sl-8	Sl-transcript:Solyc08g008280.3.1	==	Lb-4	Lb-rna-XM_060350895.1
Sl-8	Sl-transcript:Solyc08g082110.3.1	==	Lb-6	Lb-rna-XM_060362471.1
Sl-8	Sl-transcript:Solyc08g081610.3.1	==	Lb-6	Lb-rna-XM_060362544.1
Sl-8	Sl-transcript:Solyc08g006320.3.1	==	Lb-7	Lb-rna-XM_060317718.1
Sl-8	Sl-transcript:Solyc08g008277.1.1	==	Lb-9	Lb-rna-XM_060324139.1
Sl-8	Sl-transcript:Solyc08g082110.3.1	==	Lb-9	Lb-rna-XM_060324139.1
Sl-8	Sl-transcript:Solyc08g006320.3.1	==	Lb-9	Lb-rna-XM_060323526.1
Sl-9	Sl-transcript:Solyc09g014990.3.1	==	Lb-3	Lb-rna-XM_060346755.1
Sl-9	Sl-transcript:Solyc09g066010.3.1	==	Lb-9	Lb-rna-XM_060325003.1
Sl-10	Sl-transcript:Solyc10g007970.2.1	==	Lb-1	Lb-rna-XM_060345303.1
Sl-10	Sl-transcript:Solyc10g009550.3.1	==	Lb-1	Lb-rna-XM_060348267.1
Sl-10	Sl-transcript:Solyc10g011910.3.1	==	Lb-1	Lb-rna-XM_060348594.1
Sl-10	Sl-transcript:Solyc10g009550.3.1	==	Lb-4	Lb-rna-XM_060350895.1
Sl-10	Sl-transcript:Solyc10g011910.3.1	==	Lb-4	Lb-rna-XM_060350958.1
Sl-10	Sl-transcript:Solyc10g011910.3.1	==	Lb-5	Lb-rna-XM_060359592.1
Sl-10	Sl-transcript:Solyc10g009550.3.1	==	Lb-6	Lb-rna-XM_060362471.1
Sl-10	Sl-transcript:Solyc10g011910.3.1	==	Lb-6	Lb-rna-XM_060362544.1
Sl-10	Sl-transcript:Solyc10g074945.1.1	==	Lb-8	Lb-rna-XM_060318476.1
Sl-10	Sl-transcript:Solyc10g084380.1.1	==	Lb-8	Lb-rna-XM_060320894.1
Sl-10	Sl-transcript:Solyc10g007970.2.1	==	Lb-11	Lb-rna-XM_060333730.1
Sl-10	Sl-transcript:Solyc10g005680.2.1	==	Lb-11	Lb-rna-XM_060331704.1
Sl-12	Sl-transcript:Solyc12g042590.2.1	==	Lb-1	Lb-rna-XM_060312209.1
Sl-12	Sl-transcript:Solyc12g056750.2.1	==	Lb-2	Lb-rna-XM_060337193.1
Sl-12	Sl-transcript:Solyc12g006170.2.1	==	Lb-4	Lb-rna-XM_060353649.1
Sl-12	Sl-transcript:Solyc12g011200.2.1	==	Lb-4	Lb-rna-XM_060353484.1
Sl-12	Sl-transcript:Solyc12g014610.2.1	==	Lb-4	Lb-rna-XM_060353115.1
Sl-12	Sl-transcript:Solyc12g042590.2.1	==	Lb-7	Lb-rna-XM_060316762.1
Sl-12	Sl-transcript:Solyc12g056750.2.1	==	Lb-7	Lb-rna-XM_060315306.1
Sl-12	Sl-transcript:Solyc12g096350.2.1	==	Lb-7	Lb-rna-XM_060317718.1
Sl-12	Sl-transcript:Solyc12g096350.2.1	==	Lb-9	Lb-rna-XM_060323526.1
Sl-12	Sl-transcript:Solyc12g011200.2.1	==	Lb-11	Lb-rna-XM_060333687.1
Sl-12	Sl-transcript:Solyc12g014610.2.1	==	Lb-11	Lb-rna-XM_060332063.1
Sl-12	Sl-transcript:Solyc12g006170.2.1	==	Lb-11	Lb-rna-XM_060331396.1
