# Supplementary material for: Genome-wide identification of WRKY gene family and expression analysis of key WRKY genes in response to Fusarium solani infection in Lycium barbarum
Source: Front Plant Sci. 2025 May 19;16:1543373. doi: 10.3389/fpls.2025.1543373 (PMC12127359; doi:10.3389/fpls.2025.1543373)
Supplement: Supplementary file 13 [file Table5.xlsx]

## Sheet: Sheet1
Table S5 Cis-acting elements analysis of the LbWRKY gene family in L. barbarum
Gene ID	Plant growth and development						Total	Phytohormone responsive							Total	Abiotic and biotic stresses				Total
	A-box	CAT-box	circadian	HD-Zip 3	I-box	TCCC-motif		ABRE	GARE-motif	P-box	TATC-box	TCA-element	TGACG-motif	TGA-element		GC-motif	ARE	TC-rich repeats	LTR
rna-XM_060312209.1					1		1	3				3	3		9		2	1		3
rna-XM_060313258.1	1	1	1				3				1		1		2			2		2
rna-XM_060314207.1	1	1					2			1	4			1	6		2	1	1	4
rna-XM_060315306.1			1		1		2	3					3	1	7				4	4
rna-XM_060315307.1			1				1	1		1		1		1	4		1	1	2	4
rna-XM_060315308.1							0	1		1			2		4		1	1		2
rna-XM_060315794.1		1					1	2				1	3		6		3	1	1	5
rna-XM_060316762.1							0	3				1	2	1	7		2		1	3
rna-XM_060317718.1	1		1		1	1	4							1	1		1		1	2
rna-XM_060318396.1	1		1				2	6		1		1	1	1	10			1		1
rna-XM_060318397.1	1		1				2	6		1		1	1	1	10			1		1
rna-XM_060318476.1					1	1	2	2				1	2	2	7		1			1
rna-XM_060318477.1					1		1	4			1		2		7		1	1		2
rna-XM_060318808.1							0					2			2		2		1	3
rna-XM_060319757.1					1		1	2					1	1	4		1		1	2
rna-XM_060320673.1							0			1		1	1	1	4	1	3	2		6
rna-XM_060320894.1			1		1		2			1	1				2		2	1		3
rna-XM_060320896.1			1		1		2		1	1	1				3		3	1		4
rna-XM_060322205.1	1		1		1		3	1	1			1	1		4		1	1		2
rna-XM_060323526.1							0	4						1	5		1			1
rna-XM_060324139.1	1						1		1	1	1	2			5		2	1		3
rna-XM_060325003.1	1						1	2	1						3			1		1
rna-XM_060325272.1						1	1		1	1		1	1		4		4			4
rna-XM_060325648.1			1				1	4					2	1	7		1			1
rna-XM_060328864.1			1		2		3	3		1	1		1		6	1	1	1	2	5
rna-XM_060329775.1		2		1		1	4	4			1		1		6		2			2
rna-XM_060329776.1			1		2		3								0		2	1	2	5
rna-XM_060330376.1			2			1	3	2		1			3		6			1		1
rna-XM_060330679.1						1	1	3		1				1	5				2	2
rna-XM_060331065.1						1	1	1		2		1			4		8			8
rna-XM_060331066.1			1		1	1	3	1	2				1		4		4	1		5
rna-XM_060331396.1							0	2				1		1	4		1			1
rna-XM_060331397.1		1	1				2	2				1		1	4	1	2	1		4
rna-XM_060331398.1							0	2				1		1	4		1			1
rna-XM_060331704.1							0			1	4	1		2	8		2			2
rna-XM_060331707.1							0			1	4	1		2	8		2			2
rna-XM_060332063.1					1		1	1			1		1	1	4	2				2
rna-XM_060332142.1						1	1	3					3	1	7		2			2
rna-XM_060332374.1					1	1	2	3	1		1	1			6		2			2
rna-XM_060332375.1					1	1	2	3	1		1	1			6		2			2
rna-XM_060333687.1		1					1	5			1				6		1			1
rna-XM_060333730.1					1		1	2		1	4		1		8		2			2
rna-XM_060333731.1					1		1	2		1	4		1		8		2			2
rna-XM_060336583.1		1			3		4	3		1		4	2		10		1			1
rna-XM_060336849.1			1		1		2	4		1		1	2		8			2	1	3
rna-XM_060336850.1			1		1		2	4		1		1	2		8			2	1	3
rna-XM_060337067.1					1		1						3		3		2	1		3
rna-XM_060337111.1			1				1	3						3	6		3		2	5
rna-XM_060337193.1							0					2	1		3		1	1	2	4
rna-XM_060337327.1		1			1		2	3				1	4		8		1			1
rna-XM_060337802.1	1				1		2	1		1	1	1	2		6		2	1		3
rna-XM_060337866.1		1					1	2		3			1	1	7		1			1
rna-XM_060337867.1		1					1	2		3			1	1	7		1			1
rna-XM_060338300.1					1	1	2	7		1			1		9		1			1
rna-XM_060338379.1			1				1		1	1	1	1	3	2	9		4		1	5
rna-XM_060340804.1				1	1		2	1		1	2				4		3	1	1	5
rna-XM_060341704.1		1	1				2	1		1	1			1	4		3		1	4
rna-XM_060343416.1			1			1	2	3		2		1	1		7		1		2	3
rna-XM_060345303.1		6	1				7	5					1	1	7				3	3
rna-XM_060346755.1	2						2	2		2		1	2	1	8		2	1		3
rna-XM_060346812.1							0	3			1		1	1	6		1		1	2
rna-XM_060347227.1			1				1	1			1	1	3	1	7		3		1	4
rna-XM_060347318.1		1				1	2			1	1		2		4		1			1
rna-XM_060348267.1			1		1		2	3	1	1	2	3		3	13		1			1
rna-XM_060348594.1						1	1	1			1				2		2			2
rna-XM_060348691.1	1		1				2	1					2		3					0
rna-XM_060349203.1	1					1	2	5				2	2		9	1		1		2
rna-XM_060349954.1		1					1	2	1			1	1	1	6			1		1
rna-XM_060349963.1		1					1	2	1			1	1	1	6			1		1
rna-XM_060350228.1	1				2		3	3		1			1		5					0
rna-XM_060350365.1		1			1		2	1			1		2		4		2	1		3
rna-XM_060350373.1	1						1					2	1		3	1		1		2
rna-XM_060350895.1		3					3	1					1	1	3	1	2		1	4
rna-XM_060350958.1							0			1					1		1	1		2
rna-XM_060352248.1		2					2	3				1			4		1			1
rna-XM_060352249.1							0	1		2			1		4					0
rna-XM_060352250.1							0			2					2				1	1
rna-XM_060352570.1							0	2							2		1			1
rna-XM_060353115.1							0	1					1		2		2			2
rna-XM_060353116.1		2					2	4			2		1		7				2	2
rna-XM_060353484.1							0					2	1	1	4		1	1		2
rna-XM_060353649.1			2		1	2	5	6	1		1	1			9	1	4		1	6
rna-XM_060353654.1		1	1		1	2	5	3	1			1	2		7		1			1
rna-XM_060355053.1							0	4				1	1		6		1			1
rna-XM_060356668.1							0	1		1	4	1		3	10		4	1	1	6
rna-XM_060356875.1							0		1	1			3	2	7			2		2
rna-XM_060357274.1	2	1	1				4	7	1	2			2	1	13		4			4
rna-XM_060357276.1	2	1	1				4	7	1	2			2	1	13		4			4
rna-XM_060357365.1						1	1	1					1		2					0
rna-XM_060358246.1	1						1	13			1		2		16		1			1
rna-XM_060359170.1		1	1				2				1		4		5		1		2	3
rna-XM_060359227.1							0	1							1	1	4	1		6
rna-XM_060359228.1							0	1							1	1	4	1		6
rna-XM_060359425.1			1				1	4					4		8			1		1
rna-XM_060359592.1							0					2	1		3		2	1	1	4
rna-XM_060359772.1							0			1		1	1		3	1		1	1	3
rna-XM_060359773.1							0			1		1	1		3	1		1	1	3
rna-XM_060361587.1	1	1				2	4	2			1				3			1		1
rna-XM_060361599.1	2						2	1				2	1		4				1	1
rna-XM_060361601.1	2						2	1				2	1		4				1	1
rna-XM_060361602.1	2						2	1				2	1		4				1	1
rna-XM_060362471.1		2					2	4	1			1	2		8		3	1		4
rna-XM_060362544.1			1		1		2					1			1	1	3			4
rna-XM_060363019.1					1		1			1	1		1		3					0
总计	27	36	34	2	37	23	159	215	19	54	54	66	115	49	572	14	150	49	48	261
