# Supplementary material for: Genome-wide identification of WRKY gene family and expression analysis of key WRKY genes in response to Fusarium solani infection in Lycium barbarum
Source: Front Plant Sci. 2025 May 19;16:1543373. doi: 10.3389/fpls.2025.1543373 (PMC12127359; doi:10.3389/fpls.2025.1543373)
Supplement: Supplementary file 14 [file Table6.xlsx]

## Sheet: miRNA prediction results
miRNA analysis of LbWRKY gene family
miRNA_Seq	mRNA_Seq	Gene	Tot_Score	Tot_Energy	Max_Score	Max_Energy	Len1	Len2	Positions
sly-miR156a	XM_060325003.1	LbWRKY72	153	-21.29	153	-21.29	21	1874	187
sly-miR156a	XM_060337867.1	LbWRKY101,LbWRKY100	152	-16.07	152	-16.07	21	1440	16
sly-miR156b	XM_060325003.1	LbWRKY72	153	-21.29	153	-21.29	21	1874	187
sly-miR156b	XM_060337867.1	LbWRKY101,LbWRKY100	152	-16.07	152	-16.07	21	1440	16
sly-miR156c	XM_060325003.1	LbWRKY72	153	-21.29	153	-21.29	21	1874	187
sly-miR156c	XM_060337867.1	LbWRKY101,LbWRKY100	152	-16.07	152	-16.07	21	1440	16
sly-miR157a	XM_060325003.1	LbWRKY72	153	-21.29	153	-21.29	21	1874	187
sly-miR157a	XM_060337867.1	LbWRKY101,LbWRKY100	152	-16.07	152	-16.07	21	1440	16
sly-miR157b	XM_060325003.1	LbWRKY72	153	-21.29	153	-21.29	21	1874	187
sly-miR157b	XM_060337867.1	LbWRKY101,LbWRKY100	152	-16.07	152	-16.07	21	1440	16
sly-miR157c	XM_060325003.1	LbWRKY72	153	-21.29	153	-21.29	21	1874	187
sly-miR157c	XM_060337867.1	LbWRKY101,LbWRKY100	152	-16.07	152	-16.07	21	1440	16
sly-miR158a	XM_060312209.1	LbWRKY8	312	-31.15	158	-17.27	20	1667	14491382
sly-miR158a	XM_060317718.1	LbWRKY61	156	-12.19	156	-12.19	20	1190	1123
sly-miR158a	XM_060329775.1	LbWRKY80,LbWRKY79	151	-11.21	151	-11.21	20	3307	1003
sly-miR158a	XM_060332142.1	LbWRKY87	151	-12.38	151	-12.38	20	2188	1645
sly-miR158a	XM_060337067.1	LbWRKY95	155	-15.74	155	-15.74	20	1532	268
sly-miR158a	XM_060348691.1	LbWRKY22	152	-8.57	152	-8.57	20	2000	1824
sly-miR158a	XM_060349963.1	LbWRKY5,LbWRKY4	155	-14.85	155	-14.85	20	1425	1355
sly-miR158b	XM_060312209.1	LbWRKY8	312	-31.15	158	-17.27	20	1667	14491382
sly-miR158b	XM_060317718.1	LbWRKY61	156	-12.19	156	-12.19	20	1190	1123
sly-miR158b	XM_060329775.1	LbWRKY80,LbWRKY79	151	-11.21	151	-11.21	20	3307	1003
sly-miR158b	XM_060332142.1	LbWRKY87	151	-12.38	151	-12.38	20	2188	1645
sly-miR158b	XM_060337067.1	LbWRKY95	155	-15.74	155	-15.74	20	1532	268
sly-miR158b	XM_060348691.1	LbWRKY22	152	-8.57	152	-8.57	20	2000	1824
sly-miR158b	XM_060349963.1	LbWRKY5,LbWRKY4	155	-14.85	155	-14.85	20	1425	1355
sly-miR159	XM_060318809.1	LbWRKY62	156	-17.02	156	-17.02	21	2392	429
sly-miR159	XM_060333687.1	LbWRKY84	161	-18.4	161	-18.4	21	1551	1128
sly-miR159	XM_060337802.1	LbWRKY102	159	-16.82	159	-16.82	21	1360	505
sly-miR159	XM_060341705.1	LbWRKY11	150	-18.05	150	-18.05	21	2000	1722
sly-miR159	XM_060353115.1	LbWRKY32,LbWRKY31	155	-19.9	155	-19.9	21	2355	740
sly-miR159	XM_060353484.1	LbWRKY33	167	-20.93	167	-20.93	21	1665	4
sly-miR159	XM_060356668.1	LbWRKY7	331	-38.3	167	-21.83	21	1967	1397823
sly-miR159	XM_060356875.1	LbWRKY37	308	-27.95	154	-15.38	21	1381	135294
sly-miR159	XM_060359171.1	LbWRKY45	152	-15.55	152	-15.55	21	1599	3
sly-miR159	XM_060359228.1	LbWRKY46,LbWRKY47	152	-21.1	152	-21.1	21	2407	128
sly-miR162	XM_060318809.1	LbWRKY62	153	-10.53	153	-10.53	21	2392	549
sly-miR162	XM_060329775.1	LbWRKY80,LbWRKY79	157	-15.43	157	-15.43	21	3307	2119
sly-miR162	XM_060355053.1	LbWRKY25	154	-21.93	154	-21.93	21	1009	231
sly-miR166a	XM_060332063.1	LbWRKY83	157	-22.74	157	-22.74	21	2284	1382
sly-miR166a	XM_060336849.1	LbWRKY98,LbWRKY97	152	-24.19	152	-24.19	21	2127	773
sly-miR166b	XM_060332063.1	LbWRKY83	157	-22.74	157	-22.74	21	2284	1382
sly-miR166b	XM_060336849.1	LbWRKY98,LbWRKY97	152	-24.19	152	-24.19	21	2127	773
sly-miR167	XM_060313258.1	LbWRKY55	154	-17.72	154	-17.72	21	2004	1085
sly-miR167	XM_060330679.1	LbWRKY77	153	-13.18	153	-13.18	21	983	28
sly-miR167	XM_060336584.1	LbWRKY103	153	-11.57	153	-11.57	21	1811	401
sly-miR167	XM_060337867.1	LbWRKY101,LbWRKY100	151	-12.9	151	-12.9	21	1440	771
sly-miR167	XM_060338379.1	LbWRKY96	159	-18.69	159	-18.69	21	1896	1198
sly-miR167	XM_060340804.1	LbWRKY10	150	-17.48	150	-17.48	21	2201	1448
sly-miR167	XM_060356668.1	LbWRKY7	155	-20.41	155	-20.41	21	1967	20
sly-miR167	XM_060359425.1	LbWRKY36	154	-13.75	154	-13.75	21	2203	1561
sly-miR167	XM_060362544.1	LbWRKY53	159	-16.05	159	-16.05	21	1733	228
sly-miR169a	XM_060348594.1	LbWRKY3	158	-24.51	158	-24.51	21	1670	1181
sly-miR169a	XM_060361587.1	LbWRKY48	156	-23.93	156	-23.93	21	1376	363
sly-miR169b	XM_060348594.1	LbWRKY3	158	-22.4	158	-22.4	21	1670	1181
sly-miR169b	XM_060361587.1	LbWRKY48	156	-22.77	156	-22.77	21	1376	363
sly-miR169c	XM_060348594.1	LbWRKY3	158	-24.51	158	-24.51	21	1670	1181
sly-miR169c	XM_060361587.1	LbWRKY48	156	-23.93	156	-23.93	21	1376	363
sly-miR169d	XM_060348594.1	LbWRKY3	158	-22.4	158	-22.4	21	1670	1181
sly-miR169d	XM_060361587.1	LbWRKY48	156	-22.87	156	-22.87	21	1376	363
sly-miR171a	XM_060325003.1	LbWRKY72	151	-14.7	151	-14.7	21	1874	1554
sly-miR171a	XM_060331066.1	LbWRKY94,LbWRKY93	152	-12.47	152	-12.47	21	1962	579
sly-miR171a	XM_060332142.1	LbWRKY87	153	-14.05	153	-14.05	21	2188	1474
sly-miR171a	XM_060336584.1	LbWRKY103	159	-21.71	159	-21.71	21	1811	506
sly-miR171c	XM_060313258.1	LbWRKY55	150	-16.46	150	-16.46	21	2004	594
sly-miR171c	XM_060319757.1	LbWRKY63	158	-17.06	158	-17.06	21	1943	1519
sly-miR171c	XM_060329775.1	LbWRKY80,LbWRKY79	151	-13.87	151	-13.87	21	3307	1515
sly-miR171c	XM_060332063.1	LbWRKY83	157	-18.18	157	-18.18	21	2284	1420
sly-miR171c	XM_060332142.1	LbWRKY87	153	-18.13	153	-18.13	21	2188	1728
sly-miR171c	XM_060337067.1	LbWRKY95	163	-18.08	163	-18.08	21	1532	574
sly-miR171c	XM_060348691.1	LbWRKY22	151	-18.27	151	-18.27	21	2000	975
sly-miR171c	XM_060350373.1	LbWRKY20	151	-17.36	151	-17.36	21	1480	561
sly-miR171c	XM_060352248.1	LbWRKY27	156	-15.3	156	-15.3	21	1071	25
sly-miR171c	XM_060352249.1	LbWRKY29,LbWRKY28	155	-21.87	155	-21.87	21	1166	197
sly-miR171c	XM_060353115.1	LbWRKY32,LbWRKY31	162	-17.95	162	-17.95	21	2355	1401
sly-miR171c	XM_060357365.1	LbWRKY41	162	-17.25	162	-17.25	21	1855	1601
sly-miR172a	XM_060315307.1	LbWRKY59	158	-14.23	158	-14.23	21	742	137
sly-miR172a	XM_060315308.1	LbWRKY60	158	-14.23	158	-14.23	21	918	161
sly-miR172a	XM_060315794.1	LbWRKY56	152	-21.09	152	-21.09	21	1664	833
sly-miR172a	XM_060318476.1	LbWRKY66	150	-12.69	150	-12.69	21	1352	328
sly-miR172a	XM_060320673.1	LbWRKY69	152	-9.61	152	-9.61	21	853	623
sly-miR172a	XM_060322205.1	LbWRKY68	152	-21.11	152	-21.11	21	918	539
sly-miR172a	XM_060324139.1	LbWRKY76	151	-14.26	151	-14.26	21	1646	518
sly-miR172a	XM_060332374.1	LbWRKY91,rLbWRKY92	153	-14.9	153	-14.9	21	1850	1447
sly-miR172a	XM_060333687.1	LbWRKY84	312	-30.61	158	-16.43	21	1551	440691
sly-miR172a	XM_060337867.1	LbWRKY101,LbWRKY100	156	-16.63	156	-16.63	21	1440	270
sly-miR172a	XM_060338300.1	LbWRKY99	159	-17.55	159	-17.55	21	1440	177
sly-miR172a	XM_060341705.1	LbWRKY11	151	-16.68	151	-16.68	21	2000	439
sly-miR172a	XM_060343416.1	LbWRKY14	158	-11.54	158	-11.54	21	1609	369
sly-miR172a	XM_060345303.1	LbWRKY1	313	-27.11	163	-17.53	21	1601	165244
sly-miR172a	XM_060348267.1	LbWRKY2	174	-19.68	174	-19.68	21	1897	1141
sly-miR172a	XM_060349203.1	LbWRKY23	154	-19.19	154	-19.19	21	1492	497
sly-miR172a	XM_060350373.1	LbWRKY20	155	-13.28	155	-13.28	21	1480	462
sly-miR172a	XM_060350895.1	LbWRKY24	151	-15.22	151	-15.22	21	1488	139
sly-miR172a	XM_060353484.1	LbWRKY33	150	-14.21	150	-14.21	21	1665	1073
sly-miR172a	XM_060359171.1	LbWRKY45	150	-10.73	150	-10.73	21	1599	741
sly-miR172a	XM_060359425.1	LbWRKY36	150	-9.61	150	-9.61	21	2203	1427
sly-miR172a	XM_060361599.1	LbWRKY51,LbWRKY50,LbWRKY49	155	-12.92	155	-12.92	21	1169	597
sly-miR172b	XM_060315307.1	LbWRKY59	158	-14.23	158	-14.23	21	742	137
sly-miR172b	XM_060315308.1	LbWRKY60	158	-14.23	158	-14.23	21	918	161
sly-miR172b	XM_060315794.1	LbWRKY56	152	-21.09	152	-21.09	21	1664	833
sly-miR172b	XM_060318476.1	LbWRKY66	150	-12.69	150	-12.69	21	1352	328
sly-miR172b	XM_060320673.1	LbWRKY69	152	-9.61	152	-9.61	21	853	623
sly-miR172b	XM_060322205.1	LbWRKY68	152	-21.11	152	-21.11	21	918	539
sly-miR172b	XM_060324139.1	LbWRKY76	151	-14.26	151	-14.26	21	1646	518
sly-miR172b	XM_060332374.1	LbWRKY91,rLbWRKY92	153	-14.9	153	-14.9	21	1850	1447
sly-miR172b	XM_060333687.1	LbWRKY84	312	-30.61	158	-16.43	21	1551	440691
sly-miR172b	XM_060337867.1	LbWRKY101,LbWRKY100	156	-16.63	156	-16.63	21	1440	270
sly-miR172b	XM_060338300.1	LbWRKY99	159	-17.55	159	-17.55	21	1440	177
sly-miR172b	XM_060341705.1	LbWRKY11	151	-16.68	151	-16.68	21	2000	439
sly-miR172b	XM_060343416.1	LbWRKY14	158	-11.54	158	-11.54	21	1609	369
sly-miR172b	XM_060345303.1	LbWRKY1	313	-27.11	163	-17.53	21	1601	165244
sly-miR172b	XM_060348267.1	LbWRKY2	174	-19.68	174	-19.68	21	1897	1141
sly-miR172b	XM_060349203.1	LbWRKY23	154	-19.19	154	-19.19	21	1492	497
sly-miR172b	XM_060350373.1	LbWRKY20	155	-13.28	155	-13.28	21	1480	462
sly-miR172b	XM_060350895.1	LbWRKY24	151	-15.22	151	-15.22	21	1488	139
sly-miR172b	XM_060353484.1	LbWRKY33	150	-14.21	150	-14.21	21	1665	1073
sly-miR172b	XM_060359171.1	LbWRKY45	150	-10.73	150	-10.73	21	1599	741
sly-miR172b	XM_060359425.1	LbWRKY36	150	-9.61	150	-9.61	21	2203	1427
sly-miR172b	XM_060361599.1	LbWRKY51,LbWRKY50,LbWRKY49	155	-12.92	155	-12.92	21	1169	597
sly-miR1916	XM_060324139.1	LbWRKY76	159	-15.71	159	-15.71	20	1646	1608
sly-miR1916	XM_060336849.1	LbWRKY98,LbWRKY97	153	-21.03	153	-21.03	20	2127	707
sly-miR1916	XM_060338300.1	LbWRKY99	151	-15.97	151	-15.97	20	1440	410
sly-miR1916	XM_060345303.1	LbWRKY1	154	-15.35	154	-15.35	20	1601	558
sly-miR1916	XM_060348267.1	LbWRKY2	154	-10.42	154	-10.42	20	1897	1284
sly-miR1916	XM_060357275.1	LbWRKY38,LbWRKY39	150	-8.67	150	-8.67	20	2002	1311
sly-miR1917	XM_060320673.1	LbWRKY69	153	-11.26	153	-11.26	21	853	51
sly-miR1917	XM_060325003.1	LbWRKY72	158	-12.17	158	-12.17	21	1874	13
sly-miR1917	XM_060330679.1	LbWRKY77	157	-8.76	157	-8.76	21	983	888
sly-miR1917	XM_060331066.1	LbWRKY94,LbWRKY93	152	-6.26	152	-6.26	21	1962	6
sly-miR1917	XM_060333687.1	LbWRKY84	151	-4.93	151	-4.93	21	1551	1512
sly-miR1917	XM_060337193.1	LbWRKY12	150	-10.7	150	-10.7	21	932	758
sly-miR1918	XM_060313258.1	LbWRKY55	154	-18.94	154	-18.94	22	2004	594
sly-miR1918	XM_060317718.1	LbWRKY61	155	-24.52	155	-24.52	22	1190	110
sly-miR1918	XM_060331704.1	LbWRKY81,LbWRKY82	167	-29.1	167	-29.1	22	2599	1063
sly-miR1918	XM_060337193.1	LbWRKY12	151	-15.81	151	-15.81	22	932	376
sly-miR1918	XM_060343416.1	LbWRKY14	150	-19.28	150	-19.28	22	1609	328
sly-miR1918	XM_060348267.1	LbWRKY2	155	-17.07	155	-17.07	22	1897	1441
sly-miR1918	XM_060352249.1	LbWRKY29,LbWRKY28	150	-17.1	150	-17.1	22	1166	616
sly-miR1918	XM_060353115.1	LbWRKY32,LbWRKY31	157	-18.4	157	-18.4	22	2355	2033
sly-miR1918	XM_060353484.1	LbWRKY33	466	-53.45	164	-24.07	22	1665	5209981061
sly-miR1918	XM_060357275.1	LbWRKY38,LbWRKY39	159	-21.68	159	-21.68	22	2002	215
sly-miR1918	XM_060362471.1	LbWRKY52	163	-18.4	163	-18.4	22	1527	1203
sly-miR1919a	XM_060350228.1	LbWRKY15	152	-15.53	152	-15.53	21	1228	735
sly-miR1919a	XM_060352570.1	LbWRKY30	166	-20.02	166	-20.02	21	875	502
sly-miR1919b	XM_060350228.1	LbWRKY15	152	-15.53	152	-15.53	21	1228	735
sly-miR1919b	XM_060352570.1	LbWRKY30	166	-20.02	166	-20.02	21	875	502
sly-miR1919c	XM_060350228.1	LbWRKY15	152	-15.53	152	-15.53	21	1228	735
sly-miR1919c	XM_060352570.1	LbWRKY30	166	-20.02	166	-20.02	21	875	502
sly-miR319	XM_060320673.1	LbWRKY69	153	-11.26	153	-11.26	21	853	51
sly-miR319	XM_060325003.1	LbWRKY72	158	-12.17	158	-12.17	21	1874	13
sly-miR319	XM_060330679.1	LbWRKY77	157	-8.76	157	-8.76	21	983	888
sly-miR319	XM_060331066.1	LbWRKY94,LbWRKY93	152	-6.26	152	-6.26	21	1962	6
sly-miR319	XM_060333687.1	LbWRKY84	151	-4.93	151	-4.93	21	1551	1512
sly-miR319	XM_060337193.1	LbWRKY12	150	-10.7	150	-10.7	21	932	758
sly-miR395a	XM_060325272.1	LbWRKY74	150	-19.44	150	-19.44	22	1944	650
sly-miR395a	XM_060328864.1	LbWRKY6	151	-12.82	151	-12.82	22	1591	1285
sly-miR395a	XM_060331066.1	LbWRKY94,LbWRKY93	150	-23.81	150	-23.81	22	1962	642
sly-miR395a	XM_060333731.1	LbWRKY86,LbWRKY85	156	-18.09	156	-18.09	22	1335	28
sly-miR395a	XM_060336849.1	LbWRKY98,LbWRKY97	153	-19.02	153	-19.02	22	2127	593
sly-miR395a	XM_060338300.1	LbWRKY99	302	-32.8	152	-18.66	22	1440	429995
sly-miR395a	XM_060338379.1	LbWRKY96	164	-19.91	164	-19.91	22	1896	1353
sly-miR395a	XM_060347318.1	LbWRKY18	321	-36.99	164	-20.61	22	2624	11811265
sly-miR395a	XM_060350895.1	LbWRKY24	166	-19.93	166	-19.93	22	1488	1136
sly-miR395a	XM_060356668.1	LbWRKY7	151	-18.9	151	-18.9	22	1967	39
sly-miR395a	XM_060358246.1	LbWRKY42	160	-16.17	160	-16.17	22	821	113
sly-miR395a	XM_060359425.1	LbWRKY36	155	-19.43	155	-19.43	22	2203	199
sly-miR395a	XM_060359772.1	LbWRKY43,LbWRKY44	153	-17.96	153	-17.96	22	2731	2285
sly-miR395a	XM_060361587.1	LbWRKY48	160	-19.91	160	-19.91	22	1376	872
sly-miR395a	XM_060361599.1	LbWRKY51,LbWRKY50,LbWRKY49	157	-19.86	157	-19.86	22	1169	1084
sly-miR395b	XM_060325272.1	LbWRKY74	150	-19.44	150	-19.44	22	1944	650
sly-miR395b	XM_060328864.1	LbWRKY6	151	-12.82	151	-12.82	22	1591	1285
sly-miR395b	XM_060331066.1	LbWRKY94,LbWRKY93	150	-23.81	150	-23.81	22	1962	642
sly-miR395b	XM_060333731.1	LbWRKY86,LbWRKY85	156	-18.09	156	-18.09	22	1335	28
sly-miR395b	XM_060336849.1	LbWRKY98,LbWRKY97	153	-19.02	153	-19.02	22	2127	593
sly-miR395b	XM_060338300.1	LbWRKY99	302	-32.8	152	-18.66	22	1440	429995
sly-miR395b	XM_060338379.1	LbWRKY96	164	-19.91	164	-19.91	22	1896	1353
sly-miR395b	XM_060347318.1	LbWRKY18	321	-36.99	164	-20.61	22	2624	11811265
sly-miR395b	XM_060350895.1	LbWRKY24	166	-19.93	166	-19.93	22	1488	1136
sly-miR395b	XM_060356668.1	LbWRKY7	151	-18.9	151	-18.9	22	1967	39
sly-miR395b	XM_060358246.1	LbWRKY42	160	-16.17	160	-16.17	22	821	113
sly-miR395b	XM_060359425.1	LbWRKY36	155	-19.43	155	-19.43	22	2203	199
sly-miR395b	XM_060359772.1	LbWRKY43,LbWRKY44	153	-17.96	153	-17.96	22	2731	2285
sly-miR395b	XM_060361587.1	LbWRKY48	160	-19.91	160	-19.91	22	1376	872
sly-miR395b	XM_060361599.1	LbWRKY51,LbWRKY50,LbWRKY49	157	-19.86	157	-19.86	22	1169	1084
sly-miR397	XM_060319757.1	LbWRKY63	156	-20.49	156	-20.49	20	1943	664
sly-miR397	XM_060320673.1	LbWRKY69	150	-16.66	150	-16.66	20	853	470
sly-miR397	XM_060348267.1	LbWRKY2	158	-15.37	158	-15.37	20	1897	1024
sly-miR397	XM_060348691.1	LbWRKY22	150	-15.92	150	-15.92	20	2000	1077
sly-miR397	XM_060362471.1	LbWRKY52	166	-20.09	166	-20.09	20	1527	750
sly-miR399	XM_060348267.1	LbWRKY2	159	-19.02	159	-19.02	21	1897	664
sly-miR399	XM_060350373.1	LbWRKY20	152	-16.34	152	-16.34	21	1480	809
sly-miR399	XM_060357275.1	LbWRKY38,LbWRKY39	160	-20.78	160	-20.78	21	2002	126
Description：
Tot_Score：The overall match score between the Tot_Score:miRNA and the target mRNA sequence. The higher the score, the more likely it is that the combination of miRNA and target sequence is effective.
Tot_Energy：the overall pairing energy reflects the stability of the pairing between the miRNA and the target mRNA. Usually, the lower the energy, the more stable the bond.
Max_Score：the maximum score, indicating the best pairing score for a part of the sequence in the prediction.
Max_Energy：the maximum energy, which represents the best pairing energy of a certain part of the sequence in the prediction.
Len1：miRNA sequence.
Len2：mRNA sequence.
Positions：The binding site of miRNA and mRNA.

## Sheet: SSR prediction result
SSR analysis of LbWRKY gene family
Transcript_Id	Gene	Consensus_Pattern	Start	End	Period_Size	Copy_Number	Consensus_Size	Percent_Matches	Percent_Indels	Score	A	C	G	T	Entropy(0-2)	left	right
XM_060318809.1	LbWRKY62	CAA	1331	1364	3	11.3	3	93	0	54	58	35	5	0	1.22	CAA	CAACAGCAGCAACAACAACAACAACAACAACAAC
XM_060329775.1	LbWRKY79、LbWRKY80	AAACAA	221	260	6	6.8	6	85	5	59	85	12	2	0	0.71	AAACAA	AAACAAAAACAAAAACAAAAAAAAAACAAAAAAAAGAACA
XM_060333731.1	LbWRKY85、LbWRKY86	CCA	603	665	3	21	3	75	6	61	36	60	1	1	1.16	CCA	CCACCGCCACCAAACACCACCACCACAACAACCACCCCACCACCACCACCACTCCAACCACCA
XM_060336849.1	LbWRKY97、LbWRKY98	GCA	633	674	3	14	3	89	0	56	42	33	23	0	1.55	GCA	GCAACAGCAGCAGCAACAACAACAGCAGCAGCAGCAGCAGCA
XM_060347318.1	LbWRKY18	TAA	652	686	3	11.7	3	93	0	63	65	2	0	31	1.07	TAA	TAATAATAATAATAATAATAATAATAATAACAATA
Description：
Transcript_Id:transcript name.
Gene:Gene name.
Consensus_Pattern: the pattern of repeating sequences.
Start：the starting position (in bases) of a repetitive sequence in a gene.
End：the end position (in bases) of a repetitive sequence in a gene. That is, the position of the last base of the repeat sequence.the end position (in bases) of a repetitive sequence in a gene. That is, the position of the last base of the repeat sequence.the end position (in bases) of a repetitive sequence in a gene. That is, the position of the last base of the repeat sequence.the end position …
Period_Size：the size of the repeating unit (Repeat Unit), that is, the length of each repeating unit. the size of the repeating unit (Repeat Unit), that is, the length of each repeating unit.
Copy_Number：the number of copies of tandem repeat sequences (the number of repeat units). For example, if the number of copies of a SSR is 5, the sequence is repeated five times.
Consensus Size：the consensus sequence length of a tandem repeat sequence, usually the average length of all repeat unit sequences.
Percent_Matches：the percentage of base matches in the repeated sequence. That is, the higher the percentage of similarity between repeating units, the higher the sequence similarity between repeating units.
Percent_Indels： the percentage of insertions and deletions (Indels,Insertion and Deletion) in tandem repeats. When the value is high, it means that there are more insertions or deletions between the repetitive units of the sequence, resulting in the inconsistency of the sequence.
Score：the comprehensive score of tandem repeats, usually by calculating the degree of match, insertion and deletion, and the consistency of repetitive units to evaluate the quality of the sequence.
A：the proportion or frequency of occurrence of base An in a sequence. This value can understand the distribution of a base in the repetitive sequence.
Entropy (0-2)：entropy of the sequence, ranging from 0 to 2. Entropy measures the uncertainty or amount of information of a sequence. The higher the entropy value (close to 2), the greater the variation of the repetitive unit of the sequence (irregular). The lower the entropy value (close to 0), the more regular the sequence repetition pattern and the higher the consistency of the repetition unit.
Left：the sequence information adjacent to the left (beginning) of the repeating unit sequence. The characters that usually include this part of the sequence can be used to view the upstream and downstream sequence environment.
Right：the sequence information adjacent to the right (end) of the repeating unit sequence. It usually also contains the characters of this part of the sequence.

## Sheet: Gene correspondence 
Gene	CDS	chrom	strand	start	stop	transcript
LbWRKY8	XP_060168192.1	NC_083337.1	+	156126722	156128218	XM_060312209.1
LbWRKY9	XP_060170190.1	NC_083337.1	-	158973608	158977510	XM_060314207.1
LbWRKY58	XP_060171289.1	NC_083343.1	-	115415412	115417466	XM_060315306.1
LbWRKY59	XP_060171290.1	NC_083343.1	-	115514567	115518137	XM_060315307.1
LbWRKY60	XP_060171291.1	NC_083343.1	-	115542356	115545770	XM_060315308.1
LbWRKY56	XP_060171777.1	NC_083343.1	-	4716076	4722495	XM_060315794.1
LbWRKY57	XP_060172745.1	NC_083343.1	-	99143862	99146267	XM_060316762.1
LbWRKY61	XP_060173701.1	NC_083343.1	+	126774742	126777077	XM_060317718.1
LbWRKY65	XP_060174379.1	NC_083344.1	+	97675135	97677287	XM_060318396.1
LbWRKY64	XP_060174380.1	NC_083344.1	+	97675135	97677287	XM_060318396.1
LbWRKY66	XP_060174459.1	NC_083344.1	+	111696840	111698441	XM_060318476.1
LbWRKY67	XP_060174460.1	NC_083344.1	+	111730630	111731993	XM_060318477.1
LbWRKY62	XP_060174791.1	NC_083344.1	-	1602400	1603584	XM_060318809.1
LbWRKY63	XP_060175740.1	NC_083344.1	-	93588507	93590182	XM_060319757.1
LbWRKY69	XP_060176656.1	NC_083344.1	-	120071610	120073058	XM_060320673.1
LbWRKY71	XP_060176877.1	NC_083344.1	-	123327763	123330759	XM_060320896.1
LbWRKY70	XP_060176879.1	NC_083344.1	-	123327763	123330447	XM_060320896.1
LbWRKY68	XP_060178188.1	NC_083344.1	+	111749872	111751634	XM_060322205.1
LbWRKY75	XP_060179509.1	NC_083345.1	+	114446437	114448035	XM_060323526.1
LbWRKY76	XP_060180122.1	NC_083345.1	-	125399410	125400174	XM_060324139.1
LbWRKY72	XP_060180986.1	NC_083345.1	-	26534520	26535376	XM_060325003.1
LbWRKY74	XP_060181255.1	NC_083345.1	-	34889098	34893190	XM_060325272.1
LbWRKY73	XP_060181631.1	NC_083345.1	+	34716172	34719092	XM_060325648.1
LbWRKY80	XP_060185758.1	NC_083346.1	-	33239244	33247530	XM_060329775.1
LbWRKY79	XP_060185759.1	NC_083346.1	-	33239244	33241754	XM_060329775.1
LbWRKY78	XP_060186359.1	NC_083346.1	+	21004344	21008992	XM_060330376.1
LbWRKY77	XP_060186662.1	NC_083346.1	-	20427792	20432801	XM_060330679.1
LbWRKY93	XP_060187048.1	NC_083347.1	-	80788618	80794879	XM_060331066.1
LbWRKY94	XP_060187049.1	NC_083347.1	-	80788618	80795986	XM_060331066.1
LbWRKY90	XP_060187379.1	NC_083347.1	+	23838532	23842528	XM_060331397.1
LbWRKY89	XP_060187380.1	NC_083347.1	+	23839527	23842528	XM_060331397.1
LbWRKY88	XP_060187381.1	NC_083347.1	+	23838532	23842656	XM_060331397.1
LbWRKY82	XP_060187687.1	NC_083347.1	+	898093	902665	XM_060331704.1
LbWRKY81	XP_060187690.1	NC_083347.1	+	898093	902665	XM_060331704.1
LbWRKY83	XP_060188046.1	NC_083347.1	-	2572542	2577526	XM_060332063.1
LbWRKY87	XP_060188125.1	NC_083347.1	-	20484133	20485771	XM_060332142.1
rLbWRKY92	XP_060188357.1	NC_083347.1	-	57969069	57969401	XM_060332374.1
LbWRKY91	XP_060188358.1	NC_083347.1	-	57969069	57969407	XM_060332374.1
LbWRKY84	XP_060189670.1	NC_083347.1	+	10254890	10257507	XM_060333687.1
LbWRKY85	XP_060189713.1	NC_083347.1	-	11889704	11893225	XM_060333731.1
LbWRKY86	XP_060189714.1	NC_083347.1	-	11889704	11893225	XM_060333731.1
LbWRKY103	XP_060192566.1	NC_083348.1	+	101976809	101980207	XM_060336584.1
LbWRKY97	XP_060192832.1	NC_083348.1	+	71964532	71967097	XM_060336849.1
LbWRKY98	XP_060192833.1	NC_083348.1	+	71964532	71967097	XM_060336849.1
LbWRKY95	XP_060193050.1	NC_083348.1	+	61988121	61990199	XM_060337067.1
LbWRKY104	XP_060193094.1	NC_083348.1	-	105859303	105860299	XM_060337111.1
LbWRKY12	XP_060193176.1	NC_083338.1	-	134793448	134795340	XM_060337193.1
LbWRKY13	XP_060193310.1	NC_083338.1	+	136414434	136415661	XM_060337327.1
LbWRKY102	XP_060193785.1	NC_083348.1	+	97898857	97900233	XM_060337802.1
LbWRKY100	XP_060193849.1	NC_083348.1	-	80568275	80568745	XM_060337867.1
LbWRKY101	XP_060193850.1	NC_083348.1	-	80568275	80568745	XM_060337867.1
LbWRKY99	XP_060194283.1	NC_083348.1	-	78470231	78471009	XM_060338300.1
LbWRKY96	XP_060194362.1	NC_083348.1	-	66513648	66515749	XM_060338379.1
LbWRKY10	XP_060196787.1	NC_083338.1	+	8972072	8976854	XM_060340804.1
LbWRKY11	XP_060197687.1	NC_083338.1	+	108379783	108381271	XM_060341705.1
LbWRKY14	XP_060199399.1	NC_083338.1	+	145067501	145069051	XM_060343416.1
LbWRKY1	XP_060201286.1	NC_083337.1	-	4387291	4391081	XM_060345303.1
LbWRKY16	XP_060202738.1	NC_083339.1	-	49742968	49745425	XM_060346755.1
LbWRKY21	XP_060202795.1	NC_083339.1	+	121413470	121414243	XM_060346812.1
LbWRKY17	XP_060203210.1	NC_083339.1	+	81749500	81751433	XM_060347227.1
LbWRKY18	XP_060203301.1	NC_083339.1	+	101815757	101819003	XM_060347318.1
LbWRKY2	XP_060204250.1	NC_083337.1	+	15329887	15331611	XM_060348267.1
LbWRKY3	XP_060204577.1	NC_083337.1	-	16761863	16762838	XM_060348594.1
LbWRKY23	XP_060205186.1	NC_083339.1	-	140200469	140202565	XM_060349203.1
LbWRKY4	XP_060205937.1	NC_083337.1	-	26719066	26721938	XM_060349963.1
LbWRKY5	XP_060205946.1	NC_083337.1	-	26718101	26721938	XM_060349963.1
LbWRKY15	XP_060206211.1	NC_083339.1	-	12262931	12264562	XM_060350228.1
LbWRKY19	XP_060206348.1	NC_083339.1	+	117480478	117481737	XM_060350365.1
LbWRKY20	XP_060206356.1	NC_083339.1	-	118817092	118817425	XM_060350373.1
LbWRKY24	XP_060206878.1	NC_083340.1	+	2117931	2119981	XM_060350895.1
LbWRKY26	XP_060206941.1	NC_083340.1	-	3008209	3009645	XM_060350958.1
LbWRKY27	XP_060208231.1	NC_083340.1	-	29342393	29344771	XM_060352248.1
LbWRKY29	XP_060208232.1	NC_083340.1	-	29429389	29431310	XM_060352249.1
LbWRKY28	XP_060208233.1	NC_083340.1	-	29429389	29430684	XM_060352249.1
LbWRKY30	XP_060208553.1	NC_083340.1	-	42401167	42402403	XM_060352570.1
LbWRKY32	XP_060209098.1	NC_083340.1	-	120102264	120109313	XM_060353115.1
LbWRKY31	XP_060209099.1	NC_083340.1	-	120102264	120107339	XM_060353115.1
LbWRKY33	XP_060209467.1	NC_083340.1	-	133588464	133589897	XM_060353484.1
LbWRKY25	XP_060211036.1	NC_083340.1	-	2985560	2987579	XM_060355053.1
LbWRKY7	XP_060212651.1	NC_083337.1	+	140423829	140426469	XM_060356668.1
LbWRKY37	XP_060212858.1	NC_083341.1	-	8011744	8013426	XM_060356875.1
LbWRKY38	XP_060213257.1	NC_083341.1	+	17981779	17987167	XM_060357275.1
LbWRKY39	XP_060213259.1	NC_083341.1	+	17981779	17987167	XM_060357275.1
LbWRKY41	XP_060213348.1	NC_083341.1	+	20656212	20657987	XM_060357365.1
LbWRKY42	XP_060214229.1	NC_083341.1	-	121125526	121127061	XM_060358246.1
LbWRKY45	XP_060215153.1	NC_083341.1	-	141897478	141900503	XM_060359171.1
LbWRKY45	XP_060215154.1	NC_083341.1	-	141897478	141900503	XM_060359171.1
LbWRKY47	XP_060215210.1	NC_083341.1	+	142304217	142309334	XM_060359228.1
LbWRKY46	XP_060215211.1	NC_083341.1	+	142304217	142309334	XM_060359228.1
LbWRKY36	XP_060215408.1	NC_083341.1	+	1572103	1575497	XM_060359425.1
LbWRKY40	XP_060215575.1	NC_083341.1	+	19734052	19736127	XM_060359592.1
LbWRKY43	XP_060215755.1	NC_083341.1	+	128557979	128560507	XM_060359772.1
LbWRKY44	XP_060215756.1	NC_083341.1	+	128557979	128560507	XM_060359772.1
LbWRKY48	XP_060217570.1	NC_083342.1	+	96751733	96754027	XM_060361587.1
LbWRKY51	XP_060217582.1	NC_083342.1	-	96987445	96988131	XM_060361599.1
LbWRKY49	XP_060217584.1	NC_083342.1	-	96987445	96988131	XM_060361599.1
LbWRKY50	XP_060217585.1	NC_083342.1	-	96987445	96987832	XM_060361599.1
LbWRKY52	XP_060218454.1	NC_083342.1	+	111023072	111025592	XM_060362471.1
LbWRKY53	XP_060218527.1	NC_083342.1	-	111937218	111937617	XM_060362544.1
LbWRKY54	XP_060219002.1	NC_083342.1	+	118135945	118140757	XM_060363019.1
LbWRKY55	XP_060169241.1	NC_083342.1	+	126693452	126695773	XM_060313258.1
LbWRKY6	XP_060184847.1	NC_083337.1	-	133733994	133767543	XM_060328864.1
LbWRKY22	XP_060204674.1	NC_083339.1	-	133507449	133510135	XM_060348691.1
LbWRKY34	XP_060209632.1	NC_083340.1	-	140838616	140839929	XM_060353649.1
LbWRKY35	XP_060209637.1	NC_083340.1	-	140853419	140855011	XM_060353665.1
LbWRKY35	XP_060209638.1	NC_083340.1	-	140853419	140855011	XM_060353665.1
LbWRKY35	XP_060209639.1	NC_083340.1	-	140853419	140855011	XM_060353665.1
LbWRKY35	XP_060209640.1	NC_083340.1	-	140853419	140855011	XM_060353665.1
LbWRKY35	XP_060209641.1	NC_083340.1	-	140853419	140855011	XM_060353665.1
LbWRKY35	XP_060209642.1	NC_083340.1	-	140853419	140855011	XM_060353665.1
LbWRKY35	XP_060209643.1	NC_083340.1	-	140853419	140855011	XM_060353665.1
LbWRKY35	XP_060209644.1	NC_083340.1	-	140853419	140855011	XM_060353665.1
LbWRKY35	XP_060209645.1	NC_083340.1	-	140853419	140855011	XM_060353665.1
LbWRKY35	XP_060209646.1	NC_083340.1	-	140853419	140855011	XM_060353665.1
LbWRKY35	XP_060209648.1	NC_083340.1	-	140853419	140855011	XM_060353665.1
LbWRKY35	XP_060209649.1	NC_083340.1	-	140853419	140855011	XM_060353665.1
LbWRKY35	XP_060209650.1	NC_083340.1	-	140853419	140855011	XM_060353665.1
LbWRKY35	XP_060209651.1	NC_083340.1	-	140853419	140855011	XM_060353665.1
LbWRKY35	XP_060209652.1	NC_083340.1	-	140853419	140855011	XM_060353665.1
LbWRKY35	XP_060209653.1	NC_083340.1	-	140853419	140855011	XM_060353665.1
LbWRKY35	XP_060209654.1	NC_083340.1	-	140853419	140855011	XM_060353665.1
LbWRKY35	XP_060209655.1	NC_083340.1	-	140853419	140855011	XM_060353665.1
LbWRKY35	XP_060209656.1	NC_083340.1	-	140853419	140855011	XM_060353665.1
LbWRKY35	XP_060209657.1	NC_083340.1	-	140853419	140855011	XM_060353665.1
