# Supplementary material for: Genome-wide identification of WRKY gene family and expression analysis of key WRKY genes in response to Fusarium solani infection in Lycium barbarum
Source: Front Plant Sci. 2025 May 19;16:1543373. doi: 10.3389/fpls.2025.1543373 (PMC12127359; doi:10.3389/fpls.2025.1543373)
Supplement: Supplementary file 15 [file Table7.xlsx]

## Sheet: Flavonoid biosynthesis
Table S7 Flavonoids and phenylpropanesynthesis-related genes in response to F. solani
ID	Named	log2FoldChange	pval	padj	Regulation	Chromosome	Start Site	End Site	Direction	Length	Name	GO	KEGG	EC	Description	db_xref_GeneID	NR	SwissprotName	eggNOG	eggNOG_Category	BP	CC	MF	Pathway	SwissProtName
LOC132622191	CAMT3	4.6293	6.083e-13	2.378e-11	Up Regulation	NC_083348.1	98256593	98258065	-	1066	LOC132622191	GO:0008171;GO:0008757	K00588	[EC:2.1.1.104]	caffeoyl-CoA O-methyltransferase 3-like [Lycium barbarum]	132622191	XP_016561063.1 PREDICTED: caffeoyl-CoA O-methyltransferase-like [Capsicum annuum]	sp|O24150|CAMT3_TOBAC Caffeoyl-CoA O-methyltransferase 3 OS=Nicotiana tabacum OX=4097 GN=CCOAOMT3 PE=2 SV=2	44Q7I	Q	-	-	GO:0008171//O-methyltransferase activity;GO:0008757//S-adenosylmethionine-dependent methyltransferase activity;	ko00945(Stilbenoid, diarylheptanoid and gingerol biosynthesis - Lycium barbarum (goji berry));ko00941(Flavonoid biosynthesis - Lycium barbarum (goji berry));ko00940(Phenylpropanoid biosynthesis - Lycium barbarum (goji berry))	sp|O24150|CAMT3_TOBAC Caffeoyl-CoA O-methyltransferase 3 OS=Nicotiana tabacum OX=4097 GN=CCOAOMT3 PE=2 SV=2
LOC132607584	Cyp98A2	6.3097	1.623e-06	2.033e-05	Up Regulation	NC_083344.1	132917813	132923358	+	1775	LOC132607584	GO:0004497;GO:0005506;GO:0016705;GO:0020037	K09754	[EC:1.14.14.96]	cytochrome P450 98A2-like isoform X1 [Lycium barbarum]	132607584	XP_009621248.1 cytochrome P450 98A3-like [Nicotiana tomentosiformis]	sp|O48922|C98A2_SOYBN Cytochrome P450 98A2 OS=Glycine max OX=3847 GN=CYP98A2 PE=2 SV=1	44R10	Q	-	-	GO:0004497//monooxygenase activity;GO:0005506//iron ion binding;GO:0016705//oxidoreductase activity, acting on paired donors, with incorporation or reduction of molecular oxygen;GO:0020037//heme binding;	ko00945(Stilbenoid, diarylheptanoid and gingerol biosynthesis - Lycium barbarum (goji berry));ko00941(Flavonoid biosynthesis - Lycium barbarum (goji berry));ko00940(Phenylpropanoid biosynthesis - Lycium barbarum (goji berry))	sp|O48922|C98A2_SOYBN Cytochrome P450 98A2 OS=Glycine max OX=3847 GN=CYP98A2 PE=2 SV=1
LOC132617081	ANR	4.3358	1.872e-05	0.000178	Up Regulation	NC_083347.1	118128452	118134686	+	1467	LOC132617081	GO:0016616;GO:0033729	K08695	[EC:1.3.1.77]	anthocyanidin reductase ((2S)-flavan-3-ol-forming) isoform X1 [Lycium barbarum]	132617081	XP_016445483.1 PREDICTED: anthocyanidin reductase-like [Nicotiana tabacum]	sp|D7U6G6|ANRPN_VITVI Anthocyanidin reductase ((2S)-flavan-3-ol-forming) OS=Vitis vinifera OX=29760 GN=ANR PE=3 SV=1	44MET	V	-	-	GO:0016616//oxidoreductase activity, acting on the CH-OH group of donors, NAD or NADP as acceptor;GO:0033729//anthocyanidin reductase activity;	ko00941(Flavonoid biosynthesis - Lycium barbarum (goji berry))	sp|D7U6G6|ANRPN_VITVI Anthocyanidin reductase ((2S)-flavan-3-ol-forming) OS=Vitis vinifera OX=29760 GN=ANR PE=3 SV=1
LOC132604314	AT1	-4.386	9.083e-05	0.0007034	Down Regulation	NC_083343.1	127588751	127590632	-	1882	LOC132604314	-	K13065	[EC:2.3.1.133]	acetyl-CoA-benzylalcohol acetyltransferase-like [Lycium barbarum]	132604314	XP_016549062.1 PREDICTED: acetyl-CoA-benzylalcohol acetyltransferase-like [Capsicum annuum]	sp|I3PLR4|AT1_PAPSO (13S,14R)-1,13-dihydroxy-N-methylcanadine 13-O-acetyltransferase AT1 OS=Papaver somniferum OX=3469 GN=AT1 PE=1 SV=1	44RQX	S	-	-	-	ko00945(Stilbenoid, diarylheptanoid and gingerol biosynthesis - Lycium barbarum (goji berry));ko00941(Flavonoid biosynthesis - Lycium barbarum (goji berry));ko00940(Phenylpropanoid biosynthesis - Lycium barbarum (goji berry))	sp|I3PLR4|AT1_PAPSO (13S,14R)-1,13-dihydroxy-N-methylcanadine 13-O-acetyltransferase AT1 OS=Papaver somniferum OX=3469 GN=AT1 PE=1 SV=1
LOC132606622	C4H2	-1.525	0.002312	0.01126	Down Regulation	NC_083337.1	168394109	168397736	-	1720	LOC132606622	GO:0005506;GO:0009808;GO:0016710;GO:0020037	K00487	[EC:1.14.14.91]	trans-cinnamate 4-monooxygenase C4H2-like [Lycium barbarum]	132606622	AHH86091.1 cinnamic acid 4-hydroxylase [Lycium ruthenicum]	sp|F1B283|C4H2_PETHY Trans-cinnamate 4-monooxygenase C4H2 OS=Petunia hybrida OX=4102 GN=C4H2 PE=2 SV=1	44MZA	Q	GO:0009808//lignin metabolic process;	-	GO:0005506//iron ion binding;GO:0016710//trans-cinnamate 4-monooxygenase activity;GO:0020037//heme binding;	ko00945(Stilbenoid, diarylheptanoid and gingerol biosynthesis - Lycium barbarum (goji berry));ko00941(Flavonoid biosynthesis - Lycium barbarum (goji berry));ko00940(Phenylpropanoid biosynthesis - Lycium barbarum (goji berry));ko00130(Ubiquinone and other	sp|F1B283|C4H2_PETHY Trans-cinnamate 4-monooxygenase C4H2 OS=Petunia hybrida OX=4102 GN=C4H2 PE=2 SV=1
LOC132600727	AHT1	3.4095	0.005862	0.02439	Up Regulation	NC_083342.1	9526640	9528203	-	1564	LOC132600727	GO:0016747	K13065	[EC:2.3.1.133]	agmatine hydroxycinnamoyltransferase 1-like [Lycium barbarum]	132600727	XP_016548258.1 PREDICTED: agmatine coumaroyltransferase-2-like [Capsicum annuum]	sp|Q7XPK7|AHT1_ORYSJ Agmatine hydroxycinnamoyltransferase 1 OS=Oryza sativa subsp. japonica OX=39947 GN=AHT1 PE=1 SV=1	44MEX	S	-	-	GO:0016747//acyltransferase activity, transferring groups other than amino-acyl groups;	ko00945(Stilbenoid, diarylheptanoid and gingerol biosynthesis - Lycium barbarum (goji berry));ko00941(Flavonoid biosynthesis - Lycium barbarum (goji berry));ko00940(Phenylpropanoid biosynthesis - Lycium barbarum (goji berry))	sp|Q7XPK7|AHT1_ORYSJ Agmatine hydroxycinnamoyltransferase 1 OS=Oryza sativa subsp. japonica OX=39947 GN=AHT1 PE=1 SV=1
LOC132614063	HHT1	-3.336	0.009184	0.03539	Down Regulation	NC_083346.1	7242741	7247172	-	1556	LOC132614063	GO:0016747	K13065	[EC:2.3.1.133]	acyltransferase GLAUCE [Lycium barbarum]	132614063	XP_004250074.1 fatty alcohol:caffeoyl-CoA acyltransferase [Solanum lycopersicum]	sp|Q94CD1|HHT1_ARATH Omega-hydroxypalmitate O-feruloyl transferase OS=Arabidopsis thaliana OX=3702 GN=HHT1 PE=1 SV=1	44G05	S	-	-	GO:0016747//acyltransferase activity, transferring groups other than amino-acyl groups;	ko00945(Stilbenoid, diarylheptanoid and gingerol biosynthesis - Lycium barbarum (goji berry));ko00941(Flavonoid biosynthesis - Lycium barbarum (goji berry));ko00940(Phenylpropanoid biosynthesis - Lycium barbarum (goji berry))	sp|Q94CD1|HHT1_ARATH Omega-hydroxypalmitate O-feruloyl transferase OS=Arabidopsis thaliana OX=3702 GN=HHT1 PE=1 SV=1
LOC132640443	CHIL2	-1.617	0.01175	0.04324	Down Regulation	NC_083341.1	11350086	11354828	-	887	LOC132640443	GO:0016872	K01859	[EC:5.5.1.6]	chalcone isomerase-like protein 2 [Lycium barbarum]	132640443	AQZ26677.1 chalcone isomerase [Lycium barbarum var. auranticarpum]	sp|A0A2U7XUE3|CHIL2_HUMLU Chalcone isomerase-like protein 2 OS=Humulus lupulus OX=3486 GN=CHIL2 PE=1 SV=1	44EBQ	S	-	-	GO:0016872//intramolecular lyase activity;	ko00941(Flavonoid biosynthesis - Lycium barbarum (goji berry))	sp|A0A2U7XUE3|CHIL2_HUMLU Chalcone isomerase-like protein 2 OS=Humulus lupulus OX=3486 GN=CHIL2 PE=1 SV=1
LOC132626350	Cyp93B2	4.4923	0.02404	0.07654	Up Regulation	NC_083337.1	166076886	166080610	-	1957	LOC132626350	GO:0004497;GO:0005506;GO:0016705;GO:0020037	K23179	[EC:1.14.19.76]	cytochrome P450 93B2-like [Lycium barbarum]	132626350	PHT46798.1 hypothetical protein CQW23_15956 [Capsicum baccatum]	sp|Q9XGT9|C93B2_GERHY Cytochrome P450 93B2 OS=Gerbera hybrida OX=18101 GN=CYP93B2 PE=1 SV=1	44UPU	Q	-	-	GO:0004497//monooxygenase activity;GO:0005506//iron ion binding;GO:0016705//oxidoreductase activity, acting on paired donors, with incorporation or reduction of molecular oxygen;GO:0020037//heme binding;	ko00943(Isoflavonoid biosynthesis - Lycium barbarum (goji berry));ko00941(Flavonoid biosynthesis - Lycium barbarum (goji berry))	sp|Q9XGT9|C93B2_GERHY Cytochrome P450 93B2 OS=Gerbera hybrida OX=18101 GN=CYP93B2 PE=1 SV=1

## Sheet: Phenylpropanoid biosynthesis
ID	Gene name	log2FoldChange	pval	padj	Regulation	Chromosome	Start Site	End Site	Direction	Length	Name	GO	KEGG	EC	Description	db_xref_GeneID	NR	SwissprotName	eggNOG	eggNOG_Category	BP	CC	MF	Pathway	SwissProtName
LOC132630079	PER21	4.2821	3.45e-08	6.421e-07	Up Regulation	NC_083339.1	7250592	7257407	+	1437	LOC132630079	GO:0004601;GO:0006979;GO:0020037;GO:0042744	K00430	[EC:1.11.1.7]	peroxidase 21 [Lycium barbarum]	132630079	XP_016471313.1 PREDICTED: peroxidase 21-like [Nicotiana tabacum]	sp|Q42580|PER21_ARATH Peroxidase 21 OS=Arabidopsis thaliana OX=3702 GN=PER21 PE=1 SV=1	44CGB	Q	GO:0006979//response to oxidative stress;GO:0042744//hydrogen peroxide catabolic process;	-	GO:0004601//peroxidase activity;GO:0020037//heme binding;	ko00940(Phenylpropanoid biosynthesis - Lycium barbarum (goji berry))	sp|Q42580|PER21_ARATH Peroxidase 21 OS=Arabidopsis thaliana OX=3702 GN=PER21 PE=1 SV=1
LOC132621675	Cyp84A1	1.5661	3.905e-08	7.149e-07	Up Regulation	NC_083348.1	91870361	91875208	-	2091	LOC132621675	GO:0004497;GO:0005506;GO:0009809;GO:0016705;GO:0020037	K09755	[EC:1.14.-.-]	cytochrome P450 84A1-like [Lycium barbarum]	132621675	PHT56530.1 Cytochrome 84A1 [Capsicum baccatum]	sp|Q42600|C84A1_ARATH Cytochrome P450 84A1 OS=Arabidopsis thaliana OX=3702 GN=CYP84A1 PE=1 SV=1	44ECY	Q	GO:0009809//lignin biosynthetic process;	-	GO:0004497//monooxygenase activity;GO:0005506//iron ion binding;GO:0016705//oxidoreductase activity, acting on paired donors, with incorporation or reduction of molecular oxygen;GO:0020037//heme binding;	ko00940(Phenylpropanoid biosynthesis - Lycium barbarum (goji berry))	sp|Q42600|C84A1_ARATH Cytochrome P450 84A1 OS=Arabidopsis thaliana OX=3702 GN=CYP84A1 PE=1 SV=1
LOC132603613	4CL2	2.5271	2.942e-06	3.436e-05	Up Regulation	NC_083343.1	98288776	98294839	+	2072	LOC132603613	GO:0016405	K01904	[EC:6.2.1.12]	4-coumarate--CoA ligase 2-like [Lycium barbarum]	132603613	XP_016545240.1 PREDICTED: 4-coumarate--CoA ligase 2-like [Capsicum annuum]	sp|O24146|4CL2_TOBAC 4-coumarate--CoA ligase 2 OS=Nicotiana tabacum OX=4097 GN=4CL2 PE=1 SV=1	44Q5I	I	-	-	GO:0016405//CoA-ligase activity;	ko00940(Phenylpropanoid biosynthesis - Lycium barbarum (goji berry));ko00130(Ubiquinone and other terpenoid-quinone biosynthesis - Lycium barbarum (goji berry))	sp|O24146|4CL2_TOBAC 4-coumarate--CoA ligase 2 OS=Nicotiana tabacum OX=4097 GN=4CL2 PE=1 SV=1
LOC132623891	CAD6	1.9017	0.001465	0.007686	Up Regulation	NC_083348.1	75797891	75802466	-	1529	LOC132623891	GO:0008270;GO:0009809;GO:0045551	K00083	[EC:1.1.1.195]	probable cinnamyl alcohol dehydrogenase 6 [Lycium barbarum]	132623891	XP_009775562.1 PREDICTED: probable cinnamyl alcohol dehydrogenase 6 [Nicotiana sylvestris]	sp|Q7XWU3|CADH6_ORYSJ Probable cinnamyl alcohol dehydrogenase 6 OS=Oryza sativa subsp. japonica OX=39947 GN=CAD6 PE=2 SV=2	44MXX	Q	GO:0009809//lignin biosynthetic process;	-	GO:0008270//zinc ion binding;GO:0045551//cinnamyl-alcohol dehydrogenase activity;	ko00940(Phenylpropanoid biosynthesis - Lycium barbarum (goji berry))	sp|Q7XWU3|CADH6_ORYSJ Probable cinnamyl alcohol dehydrogenase 6 OS=Oryza sativa subsp. japonica OX=39947 GN=CAD6 PE=2 SV=2
LOC132623647	GT5	4.7512	0.01264	0.04582	Up Regulation	NC_083348.1	58012635	58014580	+	1572	LOC132623647	GO:0008194	K12356	[EC:2.4.1.111]	anthocyanidin 3-O-glucosyltransferase 5-like [Lycium barbarum]	132623647	XP_019230179.1 PREDICTED: anthocyanidin 3-O-glucosyltransferase 5-like [Nicotiana attenuata]	sp|Q40287|UFOG5_MANES Anthocyanidin 3-O-glucosyltransferase 5 OS=Manihot esculenta OX=3983 GN=GT5 PE=2 SV=1	44BE9	CG	-	-	GO:0008194//UDP-glycosyltransferase activity;	ko00940(Phenylpropanoid biosynthesis - Lycium barbarum (goji berry))	sp|Q40287|UFOG5_MANES Anthocyanidin 3-O-glucosyltransferase 5 OS=Manihot esculenta OX=3983 GN=GT5 PE=2 SV=1
LOC132640013	PAL1	-1.853	0.04851	0.1312	Down Regulation	NC_083341.1	690146	694364	-	2726	LOC132640013	GO:0005737;GO:0006559;GO:0016841	K10775	[EC:4.3.1.24]	phenylalanine ammonia-lyase 1 [Lycium barbarum]	132640013	QDL52636.1 phenylalanine ammonium lyase [Lycium chinense]	sp|Q50EX7|PAL1_PETHY Phenylalanine ammonia-lyase 1 OS=Petunia hybrida OX=4102 GN=PAL1 PE=1 SV=1	44SZA	Q	GO:0006559//L-phenylalanine catabolic process;	GO:0005737//cytoplasm;	GO:0016841//ammonia-lyase activity;	ko00940(Phenylpropanoid biosynthesis - Lycium barbarum (goji berry));ko00360(Phenylalanine metabolism - Lycium barbarum (goji berry))	sp|Q50EX7|PAL1_PETHY Phenylalanine ammonia-lyase 1 OS=Petunia hybrida OX=4102 GN=PAL1 PE=1 SV=1
