# Supplementary material for: Genome-wide identification of WRKY gene family and expression analysis of key WRKY genes in response to Fusarium solani infection in Lycium barbarum
Source: Front Plant Sci. 2025 May 19;16:1543373. doi: 10.3389/fpls.2025.1543373 (PMC12127359; doi:10.3389/fpls.2025.1543373)
Supplement: Supplementary file 16 [file Table8.xlsx]

## Sheet: Sheet1
Table S8 LbWRKY genes respond to F. solani
ID	Named	log2FoldChange	pval	padj	Regulation	Chromosome	Start Site	End Site	Direction	Length	Name	GO	KEGG	EC	Description	db_xref_GeneID	NR	SwissprotName	eggNOG	eggNOG_Category	BP	CC	MF	Pathway	SwissProtName
LOC132599006	LbWRKY8	1.3613	0.001526	0.007947	Up Regulation	NC_083337.1	156126469	156128573	+	1667	LOC132599006	GO:0003700;GO:0006355;GO:0043565	-	-	probable WRKY transcription factor 40 [Lycium barbarum]	132599006	NP_001312010.1 probable WRKY transcription factor 40 [Capsicum annuum]	sp|Q9SAH7|WRK40_ARATH Probable WRKY transcription factor 40 OS=Arabidopsis thaliana OX=3702 GN=WRKY40 PE=1 SV=1	44QAZ	K	GO:0006355//regulation of transcription, DNA-templated;	-	GO:0003700//DNA-binding transcription factor activity;GO:0043565//sequence-specific DNA binding;	-	sp|Q9SAH7|WRK40_ARATH Probable WRKY transcription factor 40 OS=Arabidopsis thaliana OX=3702 GN=WRKY40 PE=1 SV=1
LOC132600805	LbWRKY9	6.0269	0.007787	0.03088	Up Regulation	NC_083337.1	158972376	158977677	-	2238	LOC132600805	GO:0003700;GO:0006355;GO:0043565	-	-	WRKY transcription factor 72B-like [Lycium barbarum]	132600805	NP_001234773.2 WRKY transcription factor 72b [Solanum lycopersicum]	sp|D8VNC6|WK72B_SOLLC WRKY transcription factor 72B OS=Solanum lycopersicum OX=4081 GN=WRKY72B PE=2 SV=1	44EY6	K	GO:0006355//regulation of transcription, DNA-templated;	-	GO:0003700//DNA-binding transcription factor activity;GO:0043565//sequence-specific DNA binding;	-	sp|D8VNC6|WK72B_SOLLC WRKY transcription factor 72B OS=Solanum lycopersicum OX=4081 GN=WRKY72B PE=2 SV=1
LOC132604276	LbWRKY61	2.2533	8.766e-05	0.0006836	Up Regulation	NC_083343.1	126774727	126777259	+	1190	LOC132604276	GO:0003700;GO:0006355;GO:0043565	-	-	probable WRKY transcription factor 11 [Lycium barbarum]	132604276	XP_009772378.1 PREDICTED: probable WRKY transcription factor 11 [Nicotiana sylvestris]	sp|Q9SV15|WRK11_ARATH Probable WRKY transcription factor 11 OS=Arabidopsis thaliana OX=3702 GN=WRKY11 PE=2 SV=2	44NHB	K	GO:0006355//regulation of transcription, DNA-templated;	-	GO:0003700//DNA-binding transcription factor activity;GO:0043565//sequence-specific DNA binding;	-	sp|Q9SV15|WRK11_ARATH Probable WRKY transcription factor 11 OS=Arabidopsis thaliana OX=3702 GN=WRKY11 PE=2 SV=2
LOC132606318	LbWRKY63	1.5838	5.547e-06	6.033e-05	Up Regulation	NC_083344.1	93587725	93590642	-	1943	LOC132606318	GO:0003700;GO:0006355;GO:0043565	-	-	WRKY transcription factor 6-like [Lycium barbarum]	132606318	XP_019231167.1 PREDICTED: probable WRKY transcription factor 31 [Nicotiana attenuata]	sp|Q9C519|WRKY6_ARATH WRKY transcription factor 6 OS=Arabidopsis thaliana OX=3702 GN=WRKY6 PE=1 SV=1	44SQZ	K	GO:0006355//regulation of transcription, DNA-templated;	-	GO:0003700//DNA-binding transcription factor activity;GO:0043565//sequence-specific DNA binding;	-	sp|Q9C519|WRKY6_ARATH WRKY transcription factor 6 OS=Arabidopsis thaliana OX=3702 GN=WRKY6 PE=1 SV=1
LOC132609925	LbWRKY76	1.7507	0.01967	0.06524	Up Regulation	NC_083345.1	125398620	125400899	-	1646	LOC132609925	GO:0000976;GO:0003700;GO:0005634;GO:0006355	-	-	probable WRKY transcription factor 41 [Lycium barbarum]	132609925	XP_006352253.1 PREDICTED: probable WRKY transcription factor 53 [Solanum tuberosum]	sp|Q9SUP6|WRK53_ARATH Probable WRKY transcription factor 53 OS=Arabidopsis thaliana OX=3702 GN=WRKY53 PE=1 SV=1	44INX	K	GO:0006355//regulation of transcription, DNA-templated;	GO:0005634//nucleus;	GO:0000976//transcription cis-regulatory region binding;GO:0003700//DNA-binding transcription factor activity;	-	sp|Q9SUP6|WRK53_ARATH Probable WRKY transcription factor 53 OS=Arabidopsis thaliana OX=3702 GN=WRKY53 PE=1 SV=1
LOC132617190	LbWRKY87	1.6984	4.544e-06	5.051e-05	Up Regulation	NC_083347.1	20483177	20486263	-	2188	LOC132617190	GO:0003700;GO:0006355;GO:0043565	-	-	probable WRKY transcription factor 31 [Lycium barbarum]	132617190	XP_009804478.1 PREDICTED: probable WRKY transcription factor 42 [Nicotiana sylvestris]	sp|Q9C519|WRKY6_ARATH WRKY transcription factor 6 OS=Arabidopsis thaliana OX=3702 GN=WRKY6 PE=1 SV=1	44B82	K	GO:0006355//regulation of transcription, DNA-templated;	-	GO:0003700//DNA-binding transcription factor activity;GO:0043565//sequence-specific DNA binding;	-	sp|Q9C519|WRKY6_ARATH WRKY transcription factor 6 OS=Arabidopsis thaliana OX=3702 GN=WRKY6 PE=1 SV=1
LOC132618661	LbWRKY84	1.8581	1.16e-06	1.514e-05	Up Regulation	NC_083347.1	10254556	10257779	+	1551	LOC132618661	GO:0003700;GO:0006355;GO:0043565	-	-	WRKY transcription factor 71-like [Lycium barbarum]	132618661	KAG5597408.1 hypothetical protein H5410_038640 [Solanum commersonii]	sp|Q93WV4|WRK71_ARATH WRKY transcription factor 71 OS=Arabidopsis thaliana OX=3702 GN=WRKY71 PE=2 SV=1	44S1V	K	GO:0006355//regulation of transcription, DNA-templated;	-	GO:0003700//DNA-binding transcription factor activity;GO:0043565//sequence-specific DNA binding;	-	sp|Q93WV4|WRK71_ARATH WRKY transcription factor 71 OS=Arabidopsis thaliana OX=3702 GN=WRKY71 PE=2 SV=1
LOC132622273	LbWRKY97	4.5774	1.139e-08	2.332e-07	Up Regulation	NC_083348.1	71964388	71967397	+	2127	LOC132622273	GO:0003700;GO:0006355;GO:0043565	-	-	WRKY transcription factor 6-like isoform X1 [Lycium barbarum]	132622273	ABN69038.1 WRKY protein [Solanum tuberosum]	sp|Q9C519|WRKY6_ARATH WRKY transcription factor 6 OS=Arabidopsis thaliana OX=3702 GN=WRKY6 PE=1 SV=1	44BWA	K	GO:0006355//regulation of transcription, DNA-templated;	-	GO:0003700//DNA-binding transcription factor activity;GO:0043565//sequence-specific DNA binding;	-	sp|Q9C519|WRKY6_ARATH WRKY transcription factor 6 OS=Arabidopsis thaliana OX=3702 GN=WRKY6 PE=1 SV=1
LOC132622570	LbWRKY50	3.0432	0.007278	0.02922	Up Regulation	NC_083338.1	134793078	134795753	-	932	LOC132622570	GO:0003700;GO:0006355;GO:0043565	-	-	probable WRKY transcription factor 50 [Lycium barbarum]	132622570	XP_019233271.1 PREDICTED: probable WRKY transcription factor 51 isoform X2 [Nicotiana attenuata]	sp|Q93WU9|WRK51_ARATH Probable WRKY transcription factor 51 OS=Arabidopsis thaliana OX=3702 GN=WRKY51 PE=1 SV=1	44PWF	K	GO:0006355//regulation of transcription, DNA-templated;	-	GO:0003700//DNA-binding transcription factor activity;GO:0043565//sequence-specific DNA binding;	-	sp|Q93WU9|WRK51_ARATH Probable WRKY transcription factor 51 OS=Arabidopsis thaliana OX=3702 GN=WRKY51 PE=1 SV=1
LOC132623095	LbWRKY102	1.4092	5.939e-07	8.326e-06	Up Regulation	NC_083348.1	97898727	97900464	+	1360	LOC132623095	GO:0003700;GO:0006355;GO:0043565	-	-	probable WRKY transcription factor 15 [Lycium barbarum]	132623095	XP_006339860.1 PREDICTED: probable WRKY transcription factor 7 [Solanum tuberosum]	sp|Q9STX0|WRKY7_ARATH Probable WRKY transcription factor 7 OS=Arabidopsis thaliana OX=3702 GN=WRKY7 PE=1 SV=1	44FC1	K	GO:0006355//regulation of transcription, DNA-templated;	-	GO:0003700//DNA-binding transcription factor activity;GO:0043565//sequence-specific DNA binding;	-	sp|Q9STX0|WRKY7_ARATH Probable WRKY transcription factor 7 OS=Arabidopsis thaliana OX=3702 GN=WRKY7 PE=1 SV=1
LOC132623158	LbWRKY100	2.3763	2.268e-11	7.119e-10	Up Regulation	NC_083348.1	80567365	80569126	-	1443	LOC132623158	GO:0000976;GO:0003700;GO:0005634;GO:0006355	-	-	probable WRKY transcription factor 65 isoform X1 [Lycium barbarum]	132623158	TMW95379.1 hypothetical protein EJD97_008965 [Solanum chilense]	sp|Q9LP56|WRK65_ARATH Probable WRKY transcription factor 65 OS=Arabidopsis thaliana OX=3702 GN=WRKY65 PE=2 SV=1	44R9D	K	GO:0006355//regulation of transcription, DNA-templated;	GO:0005634//nucleus;	GO:0000976//transcription cis-regulatory region binding;GO:0003700//DNA-binding transcription factor activity;	-	sp|Q9LP56|WRK65_ARATH Probable WRKY transcription factor 65 OS=Arabidopsis thaliana OX=3702 GN=WRKY65 PE=2 SV=1
LOC132623604	LbWRKY96	2.2159	2.342e-06	2.808e-05	Up Regulation	NC_083348.1	66512739	66516191	-	1896	LOC132623604	GO:0003700;GO:0006355;GO:0043565	-	-	probable WRKY transcription factor 72 [Lycium barbarum]	132623604	PHU25511.1 hypothetical protein BC332_03843 [Capsicum chinense]	sp|A0A3Q7GFB5|WK72A_SOLLC WRKY transcription factor 72A OS=Solanum lycopersicum OX=4081 GN=WRKY72A PE=2 SV=1	44H7X	K	GO:0006355//regulation of transcription, DNA-templated;	-	GO:0003700//DNA-binding transcription factor activity;GO:0043565//sequence-specific DNA binding;	-	sp|A0A3Q7GFB5|WK72A_SOLLC WRKY transcription factor 72A OS=Solanum lycopersicum OX=4081 GN=WRKY72A PE=2 SV=1
LOC132626734	LbWRKY11	4.2694	7.525e-13	2.895e-11	Up Regulation	NC_083338.1	108379622	108383227	+	2273	LOC132626734	GO:0003700;GO:0006355;GO:0043565	-	-	probable WRKY transcription factor 48 [Lycium barbarum]	132626734	XP_016506502.1 PREDICTED: probable WRKY transcription factor 48 isoform X3 [Nicotiana tabacum]	sp|Q9FGZ4|WRK48_ARATH Probable WRKY transcription factor 48 OS=Arabidopsis thaliana OX=3702 GN=WRKY48 PE=2 SV=1	44JB9	K	GO:0006355//regulation of transcription, DNA-templated;	-	GO:0003700//DNA-binding transcription factor activity;GO:0043565//sequence-specific DNA binding;	-	sp|Q9FGZ4|WRK48_ARATH Probable WRKY transcription factor 48 OS=Arabidopsis thaliana OX=3702 GN=WRKY48 PE=2 SV=1
LOC132627830	LbWRKY14	1.224	1.263e-05	0.0001262	Up Regulation	NC_083338.1	145067295	145069362	+	1609	LOC132627830	GO:0003700;GO:0006355;GO:0043565	-	-	probable WRKY transcription factor 7 [Lycium barbarum]	132627830	NP_001275001.1 WRKY transcription factor 2 [Solanum tuberosum]	sp|Q9STX0|WRKY7_ARATH Probable WRKY transcription factor 7 OS=Arabidopsis thaliana OX=3702 GN=WRKY7 PE=1 SV=1	44J33	K	GO:0006355//regulation of transcription, DNA-templated;	-	GO:0003700//DNA-binding transcription factor activity;GO:0043565//sequence-specific DNA binding;	-	sp|Q9STX0|WRKY7_ARATH Probable WRKY transcription factor 7 OS=Arabidopsis thaliana OX=3702 GN=WRKY7 PE=1 SV=1
LOC132631156	LbWRKY16	2.6837	0.0005943	0.003593	Up Regulation	NC_083339.1	49742258	49745887	-	2046	LOC132631156	GO:0003700;GO:0006355;GO:0043565	K13424	-	probable WRKY transcription factor 26 [Lycium barbarum]	132631156	PHU06953.1 putative WRKY transcription factor 26 [Capsicum chinense]	sp|Q8S8P5|WRK33_ARATH Probable WRKY transcription factor 33 OS=Arabidopsis thaliana OX=3702 GN=WRKY33 PE=1 SV=2	44ETE	K	GO:0006355//regulation of transcription, DNA-templated;	-	GO:0003700//DNA-binding transcription factor activity;GO:0043565//sequence-specific DNA binding;	ko04626(Plant-pathogen interaction - Lycium barbarum (goji berry));ko04016(MAPK signaling pathway - plant - Lycium barbarum (goji berry))	sp|Q8S8P5|WRK33_ARATH Probable WRKY transcription factor 33 OS=Arabidopsis thaliana OX=3702 GN=WRKY33 PE=1 SV=2
LOC132631659	LbWRKY18	1.7452	0.01114	0.04145	Up Regulation	NC_083339.1	101815411	101819886	+	2624	LOC132631659	GO:0000976;GO:0003700;GO:0005634;GO:0006355	-	-	probable WRKY transcription factor 14 [Lycium barbarum]	132631659	XP_016557980.1 PREDICTED: probable WRKY transcription factor 14 [Capsicum annuum]	sp|Q9SA80|WRK14_ARATH Probable WRKY transcription factor 14 OS=Arabidopsis thaliana OX=3702 GN=WRKY14 PE=2 SV=2	4.4e+32	K	GO:0006355//regulation of transcription, DNA-templated;	GO:0005634//nucleus;	GO:0000976//transcription cis-regulatory region binding;GO:0003700//DNA-binding transcription factor activity;	-	sp|Q9SA80|WRK14_ARATH Probable WRKY transcription factor 14 OS=Arabidopsis thaliana OX=3702 GN=WRKY14 PE=2 SV=2
LOC132632361	LbWRKY2	2.0521	0.009766	0.03722	Up Regulation	NC_083337.1	15329303	15331937	+	1897	LOC132632361	GO:0000976;GO:0003700;GO:0005634;GO:0006355	-	-	probable WRKY transcription factor 53 [Lycium barbarum]	132632361	KAG5579405.1 hypothetical protein H5410_050032 [Solanum commersonii]	sp|Q9SUP6|WRK53_ARATH Probable WRKY transcription factor 53 OS=Arabidopsis thaliana OX=3702 GN=WRKY53 PE=1 SV=1	44S9J	K	GO:0006355//regulation of transcription, DNA-templated;	GO:0005634//nucleus;	GO:0000976//transcription cis-regulatory region binding;GO:0003700//DNA-binding transcription factor activity;	-	sp|Q9SUP6|WRK53_ARATH Probable WRKY transcription factor 53 OS=Arabidopsis thaliana OX=3702 GN=WRKY53 PE=1 SV=1
LOC132632597	LbWRKY3	2.2114	1.91e-30	4.956e-28	Up Regulation	NC_083337.1	16760978	16763510	-	1670	LOC132632597	GO:0000976;GO:0003700;GO:0005634;GO:0006355	K13425	-	WRKY transcription factor 22-like [Lycium barbarum]	132632597	PHU04953.1 putative WRKY transcription factor 27 [Capsicum chinense]	sp|O04609|WRK22_ARATH WRKY transcription factor 22 OS=Arabidopsis thaliana OX=3702 GN=WRKY22 PE=2 SV=1	44GN3	K	GO:0006355//regulation of transcription, DNA-templated;	GO:0005634//nucleus;	GO:0000976//transcription cis-regulatory region binding;GO:0003700//DNA-binding transcription factor activity;	ko04626(Plant-pathogen interaction - Lycium barbarum (goji berry));ko04016(MAPK signaling pathway - plant - Lycium barbarum (goji berry))	sp|O04609|WRK22_ARATH WRKY transcription factor 22 OS=Arabidopsis thaliana OX=3702 GN=WRKY22 PE=2 SV=1
LOC132632667	LbWRKY22	3.2146	0.008002	0.03154	Up Regulation	NC_083339.1	133506355	133510331	-	2000	LOC132632667	GO:0003700;GO:0006355;GO:0043565	-	-	WRKY transcription factor 72A-like [Lycium barbarum]	132632667	A0A3Q7GFB5.1 RecName: Full=WRKY transcription factor 72A; Short=SlWRKY72a; AltName: Full=SlWRKY73; AltName: Full=WRKY DNA-binding protein 72A [Solanum lycopersicum]	sp|A0A3Q7GFB5|WK72A_SOLLC WRKY transcription factor 72A OS=Solanum lycopersicum OX=4081 GN=WRKY72A PE=2 SV=1	44QJK	K	GO:0006355//regulation of transcription, DNA-templated;	-	GO:0003700//DNA-binding transcription factor activity;GO:0043565//sequence-specific DNA binding;	-	sp|A0A3Q7GFB5|WK72A_SOLLC WRKY transcription factor 72A OS=Solanum lycopersicum OX=4081 GN=WRKY72A PE=2 SV=1
LOC132633494	LbWRKY4	3.5755	0.02683	0.08334	Up Regulation	NC_083337.1	26717732	26722670	-	1607	LOC132633494	GO:0003700;GO:0006355;GO:0043565	-	-	probable WRKY transcription factor 12 isoform X1 [Lycium barbarum]	132633494	XP_019224501.1 PREDICTED: probable WRKY transcription factor 12 [Nicotiana attenuata]	sp|Q93WY4|WRK12_ARATH Probable WRKY transcription factor 12 OS=Arabidopsis thaliana OX=3702 GN=WRKY12 PE=1 SV=1	44JB8	K	GO:0006355//regulation of transcription, DNA-templated;	-	GO:0003700//DNA-binding transcription factor activity;GO:0043565//sequence-specific DNA binding;	-	sp|Q93WY4|WRK12_ARATH Probable WRKY transcription factor 12 OS=Arabidopsis thaliana OX=3702 GN=WRKY12 PE=1 SV=1
LOC132634058	LbWRKY20	3.144	0.0006408	0.003841	Up Regulation	NC_083339.1	118816268	118817947	-	1480	LOC132634058	GO:0000976;GO:0003700;GO:0005634;GO:0006355	-	-	probable WRKY transcription factor 41 [Lycium barbarum]	132634058	XP_006350583.1 PREDICTED: probable WRKY transcription factor 30 [Solanum tuberosum]	sp|Q8H0Y8|WRK41_ARATH Probable WRKY transcription factor 41 OS=Arabidopsis thaliana OX=3702 GN=WRKY41 PE=1 SV=2	44SE1	K	GO:0006355//regulation of transcription, DNA-templated;	GO:0005634//nucleus;	GO:0000976//transcription cis-regulatory region binding;GO:0003700//DNA-binding transcription factor activity;	-	sp|Q8H0Y8|WRK41_ARATH Probable WRKY transcription factor 41 OS=Arabidopsis thaliana OX=3702 GN=WRKY41 PE=1 SV=2
LOC132634847	LbWRKY26	2.063	0.002132	0.01052	Up Regulation	NC_083340.1	3007543	3010041	-	1178	LOC132634847	GO:0000976;GO:0003700;GO:0005634;GO:0006355	K13426	-	probable WRKY transcription factor 29 [Lycium barbarum]	132634847	XP_019224641.1 PREDICTED: probable WRKY transcription factor 29 [Nicotiana attenuata]	sp|Q9SUS1|WRK29_ARATH Probable WRKY transcription factor 29 OS=Arabidopsis thaliana OX=3702 GN=WRKY29 PE=2 SV=1	44JYI	K	GO:0006355//regulation of transcription, DNA-templated;	GO:0005634//nucleus;	GO:0000976//transcription cis-regulatory region binding;GO:0003700//DNA-binding transcription factor activity;	ko04626(Plant-pathogen interaction - Lycium barbarum (goji berry));ko04016(MAPK signaling pathway - plant - Lycium barbarum (goji berry))	sp|Q9SUS1|WRK29_ARATH Probable WRKY transcription factor 29 OS=Arabidopsis thaliana OX=3702 GN=WRKY29 PE=2 SV=1
LOC132635951	LbWRKY30	1.8293	0.02286	0.0735	Up Regulation	NC_083340.1	42400742	42402712	-	875	LOC132635951	GO:0003700;GO:0006355;GO:0043565	-	-	probable WRKY transcription factor 51 [Lycium barbarum]	132635951	PHT29220.1 putative WRKY transcription factor 13 [Capsicum baccatum]	sp|Q8VWQ5|WRK50_ARATH Probable WRKY transcription factor 50 OS=Arabidopsis thaliana OX=3702 GN=WRKY50 PE=2 SV=1	44KH0	K	GO:0006355//regulation of transcription, DNA-templated;	-	GO:0003700//DNA-binding transcription factor activity;GO:0043565//sequence-specific DNA binding;	-	sp|Q8VWQ5|WRK50_ARATH Probable WRKY transcription factor 50 OS=Arabidopsis thaliana OX=3702 GN=WRKY50 PE=2 SV=1
LOC132636559	LbWRKY33	7.2175	3.008e-40	1.398e-37	Up Regulation	NC_083340.1	133587607	133590559	-	1665	LOC132636559	GO:0003700;GO:0006355;GO:0043565	-	-	WRKY transcription factor 71-like [Lycium barbarum]	132636559	KAF3622752.1 putative WRKY transcription factor 23 [Capsicum annuum]	sp|Q8VWJ2|WRK28_ARATH WRKY transcription factor 28 OS=Arabidopsis thaliana OX=3702 GN=WRKY28 PE=2 SV=1	44SPA	K	GO:0006355//regulation of transcription, DNA-templated;	-	GO:0003700//DNA-binding transcription factor activity;GO:0043565//sequence-specific DNA binding;	-	sp|Q8VWJ2|WRK28_ARATH WRKY transcription factor 28 OS=Arabidopsis thaliana OX=3702 GN=WRKY28 PE=2 SV=1
LOC132640184	LbWRKY7	1.5613	0.002135	0.01054	Up Regulation	NC_083337.1	140423801	140426806	+	1967	LOC132640184	GO:0003700;GO:0006355;GO:0043565	K13424	-	probable WRKY transcription factor 26 [Lycium barbarum]	132640184	PHT45638.1 putative WRKY transcription factor 25 [Capsicum baccatum]	sp|Q6IEQ7|WRK24_ORYSJ WRKY transcription factor WRKY24 OS=Oryza sativa subsp. japonica OX=39947 GN=WRKY24 PE=2 SV=1	44I49	K	GO:0006355//regulation of transcription, DNA-templated;	-	GO:0003700//DNA-binding transcription factor activity;GO:0043565//sequence-specific DNA binding;	ko04626(Plant-pathogen interaction - Lycium barbarum (goji berry));ko04016(MAPK signaling pathway - plant - Lycium barbarum (goji berry))	sp|Q6IEQ7|WRK24_ORYSJ WRKY transcription factor WRKY24 OS=Oryza sativa subsp. japonica OX=39947 GN=WRKY24 PE=2 SV=1
LOC132641307	LbWRKY42	7.9699	0.002631	0.01254	Up Regulation	NC_083341.1	121125215	121127569	-	821	LOC132641307	GO:0003700;GO:0006355;GO:0043565	-	-	probable WRKY transcription factor 75 [Lycium barbarum]	132641307	PHT34361.1 putative WRKY transcription factor 24 [Capsicum baccatum]	sp|Q9FYA2|WRK75_ARATH Probable WRKY transcription factor 75 OS=Arabidopsis thaliana OX=3702 GN=WRKY75 PE=1 SV=1	44KI6	K	GO:0006355//regulation of transcription, DNA-templated;	-	GO:0003700//DNA-binding transcription factor activity;GO:0043565//sequence-specific DNA binding;	-	sp|Q9FYA2|WRK75_ARATH Probable WRKY transcription factor 75 OS=Arabidopsis thaliana OX=3702 GN=WRKY75 PE=1 SV=1
LOC132641986	LbWRKY45	1.907	1.268e-26	2.21e-24	Up Regulation	NC_083341.1	141892868	141901047	-	1599	LOC132641986	GO:0003700;GO:0006355;GO:0043565	-	-	probable WRKY transcription factor 57 [Lycium barbarum]	132641986	KAF3662788.1 putative alpha-1,4 glucan phosphorylase L-2 isozyme, chloroplastic/amyloplastic-like [Capsicum annuum]	sp|Q9C983|WRK57_ARATH Probable WRKY transcription factor 57 OS=Arabidopsis thaliana OX=3702 GN=WRKY57 PE=2 SV=1	44JH5	K	GO:0006355//regulation of transcription, DNA-templated;	-	GO:0003700//DNA-binding transcription factor activity;GO:0043565//sequence-specific DNA binding;	-	sp|Q9C983|WRK57_ARATH Probable WRKY transcription factor 57 OS=Arabidopsis thaliana OX=3702 GN=WRKY57 PE=2 SV=1
LOC132645473	LbWRKY52	3.3002	3.792e-08	6.971e-07	Up Regulation	NC_083342.1	111022780	111025798	+	1527	LOC132645473	GO:0000976;GO:0003700;GO:0005634;GO:0006355	-	-	probable WRKY transcription factor 41 [Lycium barbarum]	132645473	ANW07460.1 WRKY transcription factor [Lycium barbarum]	sp|Q8H0Y8|WRK41_ARATH Probable WRKY transcription factor 41 OS=Arabidopsis thaliana OX=3702 GN=WRKY41 PE=1 SV=2	44KGT	K	GO:0006355//regulation of transcription, DNA-templated;	GO:0005634//nucleus;	GO:0000976//transcription cis-regulatory region binding;GO:0003700//DNA-binding transcription factor activity;	-	sp|Q8H0Y8|WRK41_ARATH Probable WRKY transcription factor 41 OS=Arabidopsis thaliana OX=3702 GN=WRKY41 PE=1 SV=2
