# Supplementary material for: Genome-wide identification of WRKY gene family and expression analysis of key WRKY genes in response to Fusarium solani infection in Lycium barbarum
Source: Front Plant Sci. 2025 May 19;16:1543373. doi: 10.3389/fpls.2025.1543373 (PMC12127359; doi:10.3389/fpls.2025.1543373)
Supplement: Supplementary file 17 [file Table9.xlsx]

## Sheet: Sheet1
Table S9 Gene specific primers used in RT-qPCR
Gene ID	Forward primer (5'-3')	Reverse primer (5'-3')	Gene name
LOC132606318	CAAAGGATGGGGAGTTGCAC	CATCAACAGCTTGCTCCTCC	LbWRKY63
LOC132618661	GGTTGCTTCATTGATCCGCA	TTCCATCAGCCCATCTCCTC	LbWRKY84
LOC132622273	ACATTGGACCTAACAGCCCA	AACCTGTGGCATTTGTGGAC	LbWRKY97
LOC132623095	GGTCGATGCCATTGTTCCAA	TGTCATCGAAACCGTAACGC	LbWRKY102
LOC132626734	ACTATCGTTGCACCACTCCA	CAACACCACCAATTGAGCCA	LbWRKY11
LOC132631156	CCAAAGCCTCAATCCACCAG	TGTTAAGCGCGCTAACCATC	LbWRKY16
LOC132632667	AACTCCAAACAGCTGCAGTG	GGCGAGATCCTTTTGCTGAG	LbWRKY22
LOC132636559	ATCAGAGGCTGCAAACAAGC	GATGGTTGTGTTGGCCTTCA	LbWRKY33
LOC132641307	TCCTAGCTAGCTCCTCCCTT	TCATGTCGGAGCTTGGAGTT	LbWRKY42
LOC132641986	GGTTAGTGGGGTTTGGCAAG	ATGCTTCCATTTACGCCGAC	LbWRKY45
LOC132611329	GCCTACAGTCTTGCTCTCGCTTATC	CTCCTTCCGTTGTGCTAGTTATCCG	PDR1
LOC132635232	TTTCCGTCATTCGTAGCAACTTGTG	AACTGGCACAGCAGGCAAACC	PUP11
LOC132632211	ACTCCAGCATCGGAATCTTGTGAAG	GCCAATCAAGCACTGACCTCCTATC	At4g27290
LOC132606061	CTTTGCGTTGTTAGGGACCTTTGTG	TTCCACGTACCAACTTGCCATAGC	ELP2
LOC132621134	CTCTACTTTCGCAATCCCTCCACTC	AGCAAGTCCAACAACACATCCTGAG	NRT2
LOC132598892	CTGGAGTGGTTGTTCTGGTTCTGTC	AACTTAACGTGGTCACCTCAGCATC	RLK7
LOC132636559	ACTTAGTCCGCCACGAATTTGTACG	ACAACAACAAGCCCAGTAGAATCCC	WRKY28
LOC132606551	AATTGACTGCTACGGAGGTGTTGAG	TCCTGGGATGTATATTGTGCGTGAC	CYP72A219
LOC132609865	TGGACGCTATGGACTTGTTGTATGC	AATAGGAGCATCTGGCCCGACTAG	HMGS
LOC132610163	ATCCACCAGACCCACTCCTAATACC	GGGCACCCTCTTCTTCCTACTCC	CYP83B1
LOC132645748	TGGCGTGCTTCGTTTGTTCCTC	GGTGGTGCTCACATTACCTGACTAG	BC10
LOC132626196	GCTGGTTAAGAGGGTGCTGACATG	ACCAAGGAGCAAGACAACTGAACG	SAMDC1
actin-1	CCTAAGGCCAACAGAGAGAAA	CGACCACTAGCATACAAGGAA	Actin
